# Supplementary material for: Barcoded oligonucleotides ligated on RNA amplified for multiplexed and parallel in situ analyses
Source: Nucleic Acids Res. 2021 Mar 8;49(10):e58. doi: 10.1093/nar/gkab120 (PMC8191787; doi:10.1093/nar/gkab120)
Supplement: gkab120_Supplemental_Files [file gkab120_supplemental_files.zip]

Archive with 2 entries (2 files):
- BOLORAMIS_NAR_template_Supplementary_Materials_2021-02-08.pdf
- Supplementary_Tables_Final.xlsx
