# Supplementary material for: Barcoded oligonucleotides ligated on RNA amplified for multiplexed and parallel in situ analyses
Source: Nucleic Acids Res. 2021 Mar 8;49(10):e58. doi: 10.1093/nar/gkab120 (PMC8191787; doi:10.1093/nar/gkab120)
Supplement: gkab120_Supplemental_Files [file gkab120_supplemental_files.zip › Supplementary_Tables_Final.xlsx]

## Sheet: Supplementary Table S1
Supplementary Table S1	General probe sequences
Figure	Probe Name	Probe Sequence
Probes for Figure 1B	ACTB-1	/5Phos/AAGTCCTCGGCCATATACACTTCAGCTGCCCCGGGTGAAGATTCCTTCAATGTGCAATCA
	ACTB-2	/5Phos/AGCCTTCATACATAATCAACTTCAGCTGCCCCGGGTGAAGATTCCTTCAGGGAGACCAAA
	RCA (T2S*)	TCTTCACCCGGGGCAGCTGAAGT
	FISH (T2S)	/5Cy5/ACTTCAGCTGCCCCGGGTGAAGA
Probes for Figure 1C	Org-GAPDH-1	/5Phos/CCGTATTTATAGGAACCCACGAATAGCGATCTGCCCGGGCCTTGATCAGACGACTGCAGT
	Org-GAPDH-2	/5Phos/ACAATCTCCACTTTGCCAACGAATAGCGATCTGCCCGGGCCTTGATCAGACGAGATGGCA
	RCA (R23.2*)	TCAAGGCCCGGGCAGATCGCTAT
	FISH (R23.2)	/5Cy5/ATAGCGATCTGCCCGGGCCTTGA
Probes for Figure 1D,E,F	20_ACTB-B2-TTTAGG	/5Phos/AATTTAGGACTTCAGCTGCCCCGGGTGAAGATTCCTTAAAAAAACAACAATGTGCAATCA
	21_ACTB-B4-AGAGAG	/5Phos/AAGTAGAGAGACTTCAGCTGCCCCGGGTGAAGATTCCTTAAAAACAACAATGTGCAATCA
	22_ACTB-B6-GCATGT	/5Phos/AAGTCCGCATGTACTTCAGCTGCCCCGGGTGAAGATTCCTTAAACAACAATGTGCAATCA
	23_ACTB-B8-TGCTAC	/5Phos/AAGTCCTCTGCTACACTTCAGCTGCCCCGGGTGAAGATTCCTTACAACAATGTGCAATCA
	24_ACTB-B10-GTCTCA	/5Phos/AAGTCCTCGGGTCTCAACTTCAGCTGCCCCGGGTGAAGATTCCTTAACAATGTGCAATCA
	25_ACTB-B12-GACACT	/5Phos/AAGTCCTCGGCCGACACTACTTCAGCTGCCCCGGGTGAAGATTCCTTCAATGTGCAATCA
	26_ACTB-B14-CACTGT	/5Phos/AAGTCCTCGGCCACCACTGTACTTCAGCTGCCCCGGGTGAAGATTCCTTATGTGCAATCA
	27_ACTB-B16-AGCATC	/5Phos/AAGTCCTCGGCCACATAGCATCACTTCAGCTGCCCCGGGTGAAGATTCCTTGTGCAATCA
	28_ACTB-B18-GTGCAT	/5Phos/AAGTCCTCGGCCACATTGGTGCATACTTCAGCTGCCCCGGGTGAAGATTCCTTGCAATCA
	29_ACTB-B20-CTGACT	/5Phos/AAGTCCTCGGCCACATTGTGCTGACTACTTCAGCTGCCCCGGGTGAAGATTCCTTAATCA
	30_ACTB-B22-TCGATC	/5Phos/AAGTCCTCGGCCACATTGTGAATCGATCACTTCAGCTGCCCCGGGTGAAGATTCCTTTCA
	31_ACTB-MB2-TTTAGG	/5Phos/AATTTAGGACTTCAGCTGCCCCGGGTGAAGATTCCTTAAAAAAACAACAATGTGCAATCT
	32_ACTB-MB4-AGAGAG	/5Phos/AAGTAGAGAGACTTCAGCTGCCCCGGGTGAAGATTCCTTAAAAACAACAATGTGCAATCT
	33_ACTB-MB6-GCATGT	/5Phos/AAGTCCGCATGTACTTCAGCTGCCCCGGGTGAAGATTCCTTAAACAACAATGTGCAATCT
	34_ACTB-MB8-TGCTAC	/5Phos/AAGTCCTCTGCTACACTTCAGCTGCCCCGGGTGAAGATTCCTTACAACAATGTGCAATCT
	35_ACTB-MB10-GTCTCA	/5Phos/AAGTCCTCGGGTCTCAACTTCAGCTGCCCCGGGTGAAGATTCCTTAACAATGTGCAATCT
	36_ACTB-MB12-GACACT	/5Phos/AAGTCCTCGGCCGACACTACTTCAGCTGCCCCGGGTGAAGATTCCTTCAATGTGCAATCT
	37_ACTB-MB14-CACTGT	/5Phos/AAGTCCTCGGCCACCACTGTACTTCAGCTGCCCCGGGTGAAGATTCCTTATGTGCAATCT
	38_ACTB-MB16-AGCATC	/5Phos/AAGTCCTCGGCCACATAGCATCACTTCAGCTGCCCCGGGTGAAGATTCCTTGTGCAATCT
	39_ACTB-MB18-GTGCAT	/5Phos/AAGTCCTCGGCCACATTGGTGCATACTTCAGCTGCCCCGGGTGAAGATTCCTTGCAATCT
	40_ACTB-MB20-CTGACT	/5Phos/AAGTCCTCGGCCACATTGTGCTGACTACTTCAGCTGCCCCGGGTGAAGATTCCTTAATCT
	41_ACTB-MB22-TCGATC	/5Phos/AAGTCCTCGGCCACATTGTGAATCGATCACTTCAGCTGCCCCGGGTGAAGATTCCTTTCT
	RCA (T2S*)	TCTTCACCCGGGGCAGCTGAAGT
	FISH (T2S)	/5Cy5/ACTTCAGCTGCCCCGGGTGAAGA
Probes for Figure 2A,B	1000-GADPH HUM	/5Phos/TGGTTGAGCACAGGGTACTACGATGTTATCGGGCGTGGTGCTCGCATATATACTTTTAAC
	2000-GADPH HUM	/5Phos/CAGCAGTGAGGGTCTCTCTACGATGTTATCGGGCGTGGTGCTCGCATATATACGACTCCC
	3000-GADPH HUM	/5Phos/CCCATGGTGTCTGAGCGATACGATGTTATCGGGCGTGGTGCTCGCATATATACCACCTTC
	4000-ACTB HUM	/5Phos/CTGTGCTCGCGGGGCGGATACGATGTTATCGGGCGTGGTGCTCGCATATATACCGAGGCT
	5000-ACTB HUM	/5Phos/CGGCGGTGGTGGCGCGTCTACGATGTTATCGGGCGTGGTGCTCGCATATATACGCGGTCT
	6000-ACTB HUM	/5Phos/AGCCGTGGCCATCTCTTGTACGATGTTATCGGGCGTGGTGCTCGCATATATACTGGAAGC
	RCA HUM (T2S2*)	ATGCGAGCACCACGCCCGATAAC
	FISH HUM (T2S2)	/5Cy5/GTTATCGGGCGTGGTGCTCGCAT
	1010-GADPH MUS	/5Phos/ATGGGGGTCTGGGATGGAATCGATATTAAATCGGTGGCGCGGGCTCTATATACTGTTATT
	2010-GADPH MUS	/5Phos/TGCAAATGGCAGCCCTGGATCGATATTAAATCGGTGGCGCGGGCTCTATATACTTGCCAC
	3010-GADPH MUS	/5Phos/CTCCCGCCCTGCTTATCCATCGATATTAAATCGGTGGCGCGGGCTCTATATACGCCCCGC
	4010-ACTB MUS	/5Phos/AAAGAAGCTGTGCTCGCGATCGATATTAAATCGGTGGCGCGGGCTCTATATACGAGCTGC
	5010-ACTB MUS	/5Phos/AACGCAGCTCAGTAACAGATCGATATTAAATCGGTGGCGCGGGCTCTATATACGGTGTAA
	6010-ACTB MUS	/5Phos/TGGACGCGACCATCCTCCATCGATATTAAATCGGTGGCGCGGGCTCTATATACCAGGGCA
	RCA MUS (T2S3*)	AGAGCCCGCGCCACCGATTTAAT
	FISH MUS (T2S3)	/5Cy3/ATTAAATCGGTGGCGCGGGCTCT
Probes for Figure 2E	BP-MALAT1_7933-7958_70	/5Phos/ACCAAAGACCTCGACACCAGAAATAGCGATCTGCCCGCGCCTTGAACGGAGAATCAACCC
	BP-MALAT1_3659-3684_68	/5Phos/TCTTCCACAGACCTCAACAGAAATAGCGATCTGCCCGCGCCTTGAACGGAGAAGGACATC
	BP-MALAT1_5531-5556_68	/5Phos/AGAAAGTGCCATGGTTGAAGAAATAGCGATCTGCCCGCGCCTTGAACGGAGAAGGTCAGG
	BP-MALAT1_2793-2818_72	/5Phos/TCGCACTGGCTCCTGGACAGAAATAGCGATCTGCCCGCGCCTTGAACGGAGAACACCAAA
	BP-MALAT1_7585-7610_68	/5Phos/AGGGAGTTGAGGCAAGTCAGAAATAGCGATCTGCCCGCGCCTTGAACGGAGAACAGAAAG
	BP-MALAT1_309-334_70	/5Phos/TCTGAACCGGAGCAGGAAAGAAATAGCGATCTGCCCGCGCCTTGAACGGAGAACAGACCT
	BP-MALAT1_8487-8512_68	/5Phos/AACTAGCACCTGCAGAGAAGAAATAGCGATCTGCCCGCGCCTTGAACGGAGAACTCCAAG
	BP-MALAT1_3152-3177_70	/5Phos/AACACCCGGAAATCGGCCAGAAATAGCGATCTGCCCGCGCCTTGAACGGAGAAAACCTAC
	BP-MALAT1_678-703_72	/5Phos/AATCCCACACCACAGAGCAGAAATAGCGATCTGCCCGCGCCTTGAACGGAGAAACGCCTC
	BP-MALAT1_3893-3918_72	/5Phos/AACAGCACAGCGGTACACAGAAATAGCGATCTGCCCGCGCCTTGAACGGAGAATCGTGCC
	RCA (R23.3*)	TCAAGGCGCGGGCAGATCGCTAT
	FISH (R23.3)	/5Cy3/ATAGCGATCTGCCCGCGCCTTGA
Probes for Figure 2F	BP-GAPDH_164-189_73	/5Phos/ACTCAGCGCCAGCATCGCAGAAATAGCGATCTGCCCGCGCCTTGACCACAGAAACGACGT
	BP-GAPDH_476-501_75	/5Phos/CACGCCACAGTTTCCCGGAGAAATAGCGATCTGCCCGCGCCTTGACCACAGAACGGCCAT
	BP-GAPDH_770-795_73	/5Phos/CAAAGGTGGAGGAGTGGGAGAAATAGCGATCTGCCCGCGCCTTGACCACAGAACCAGCGT
	BP-GAPDH_946-971_72	/5Phos/TGAGGGTCTCTCTCTTCCAGAAATAGCGATCTGCCCGCGCCTTGACCACAGAACCAGCAG
	BP-POLR2A_5565-5590_68	/5Phos/TGAGTACTTGGGAGAGGTAGAAATAGCGATCTGCCCGCGCCTTGAGGAGAGAATGGTAGG
	BP-POLR2A_2029-2054_70	/5Phos/CGATGAGGAGCCAGTTGTAGAAATAGCGATCTGCCCGCGCCTTGAGGAGAGAATGACCCT
	BP-POLR2A_60-85_73	/5Phos/CAGGACTCCGAACTGGACAGAAATAGCGATCTGCCCGCGCCTTGAGGAGAGAACCGGACT
	BP-POLR2A_4004-4029_75	/5Phos/ACGCCGTCCGTCTCCAGGAGAAATAGCGATCTGCCCGCGCCTTGAGGAGAGAACAAGCTC
	BP-POLR2A_4095-4120_72	/5Phos/AATGCCCAGCACCGTGAAAGAAATAGCGATCTGCCCGCGCCTTGAGGAGAGAACGGCTTC
	BP-POLR2A_2402-2427_72	/5Phos/AGAGTCCGGTGCTTGAAGAGAAATAGCGATCTGCCCGCGCCTTGAGGAGAGAAGTGAGGC
	BP-POLR2A_3421-3446_73	/5Phos/ACTGGCCCAACAGGAAGAAGAAATAGCGATCTGCCCGCGCCTTGAGGAGAGAACGAGCGG
	BP-POLR2A_1022-1047_75	/5Phos/TCCTTGCCCTTCAACCGCAGAAATAGCGATCTGCCCGCGCCTTGAGGAGAGAACCGGCCT
	BP-POLR2A_233-258_72	/5Phos/TGGCCAGGACACTCTGTCAGAAATAGCGATCTGCCCGCGCCTTGAGGAGAGAAGCCAAAG
	BP-POLR2A_2306-2331_72	/5Phos/TTAGCTCCGGACACGACCAGAAATAGCGATCTGCCCGCGCCTTGAGGAGAGAAGGAACCT
	BP-TFRC_731-756_68	/5Phos/CACGAGGGACATATGAATAGAAATAGCGATCTGCCCGCGCCTTGAGAGCAGAACCAGCCT
	BP-TFRC_2480-2505_68	/5Phos/TAGCTAGAGCCAACTGGTAGAAATAGCGATCTGCCCGCGCCTTGAGAGCAGAAGTCCAAG
	BP-TFRC_4914-4939_70	/5Phos/TTAGCACGTACTGGCTTGAGAAATAGCGATCTGCCCGCGCCTTGAGAGCAGAAGAGCCTG
	BP-TFRC_4561-4586_68	/5Phos/CCAACTGCCCTATGACAAAGAAATAGCGATCTGCCCGCGCCTTGAGAGCAGAAGCCGTTT
	BP-TFRC_1241-1266_68	/5Phos/ACCGAGATGGTGGAAACTAGAAATAGCGATCTGCCCGCGCCTTGAGAGCAGAACCTGATG
	BP-TFRC_1657-1682_72	/5Phos/AGTGGCACCAACCGATCCAGAAATAGCGATCTGCCCGCGCCTTGAGAGCAGAAGCCATTC
	BP-TFRC_4514-4539_68	/5Phos/TTCACTCACGGAGCTTCGAGAAATAGCGATCTGCCCGCGCCTTGAGAGCAGAAATGATGG
	BP-TFRC_1539-1564_70	/5Phos/AGAGCTGTGCCTACACCGAGAAATAGCGATCTGCCCGCGCCTTGAGAGCAGAACAATAGG
	BP-TFRC_4760-4785_70	/5Phos/ACCCGAACCAGGAATCTCAGAAATAGCGATCTGCCCGCGCCTTGAGAGCAGAAGCGTAAC
	BP-TFRC_2322-2347_68	/5Phos/AGGAAGTGATACTCCACTAGAAATAGCGATCTGCCCGCGCCTTGAGAGCAGAAGGGAGAG
	RCA (R23.3*)	TCAAGGCGCGGGCAGATCGCTAT
	FISH (R23.3)	/5Cy3/ATAGCGATCTGCCCGCGCCTTGA

## Sheet: Supplementary Table S2
Supplementary Table S2	Probe sequences for 384-well singplex experiment (192 mRNA probes, 77 miRNA probes)
RCA (T2S*)	TCTTCACCCGGGGCAGCTGAAGT
FISH (T2S)	/5Cy5/ACTTCAGCTGCCCCGGGTGAAGA
Probe_Name	Probe_Sequence	Metadata_Targeting_Sequence_Length	Metadata_5' Lig-Junc	Metadata_3' Lig-Junc	Metadata_5'3'Junction	Metadata_Hybridization_Arm_Length_5'	Metadata_Hybridization_Arm_Length_3'	Metadata_Target_Sequence	Metadata_Target_Tm_Wallace-Method	Metadata_Probes_Per_Target	Metadata_Target_ID	Average_Puncta_per_Cell
1_ARNT_ATATAC	/5Phos/GGCCAACAAGAAAACAAAATATACACTTCAGCTGCCCCGGGTGAAGAATATACCAGAAAT	25	G	T	GT	18	7	TTTGTTTTCTTGTTGGCCATTTCTG	68	5	ARNT	43.3304
2_ARNT_ATATAC	/5Phos/GAAGCTGATGGCTGGACAATATACACTTCAGCTGCCCCGGGTGAAGAATATACTCCTGCA	25	G	A	GA	18	7	TGTCCAGCCATCAGCTTCTGCAGGA	78	5	ARNT	32.5305
3_ARNT_ATATAC	/5Phos/GACAATAAACAGAAAGCCATATACACTTCAGCTGCCCCGGGTGAAGAATATACCACATGA	25	G	A	GA	18	7	GGCTTTCTGTTTATTGTCTCATGTG	70	5	ARNT	39.4274
4_ARNT_ATATAC	/5Phos/TTGCTCTGATCTCCCAGCATATACACTTCAGCTGCCCCGGGTGAAGAATATACGTAGCTG	25	T	G	TG	18	7	GCTGGGAGATCAGAGCAACAGCTAC	78	5	ARNT	50.5348
5_ARNT_ATATAC	/5Phos/TGCACTTTAGCTACTGGCATATACACTTCAGCTGCCCCGGGTGAAGAATATACTCAGTCT	25	T	T	TT	18	7	GCCAGTAGCTAAAGTGCAAGACTGA	74	5	ARNT	34.3147
6_ATF4_TAATCA	/5Phos/CGTAAGCAGTGTAGTCTGTAATCAACTTCAGCTGCCCCGGGTGAAGATAATCAATGGCAA	25	C	A	CA	18	7	CAGACTACACTGCTTACGTTGCCAT	74	1	ATF4	127.333
10_CEBPD_TTCAAA	/5Phos/AAACTGCGAGAGAAGCTATTCAAAACTTCAGCTGCCCCGGGTGAAGATTCAAACACCACT	25	A	T	AT	18	7	TAGCTTCTCTCGCAGTTTAGTGGTG	74	4	CEBPD	36.7443
7_CEBPD_TTCAAA	/5Phos/GGGTCGTTGCTGAGTCTCTTCAAAACTTCAGCTGCCCCGGGTGAAGATTCAAAGAGGTAT	25	G	T	GT	18	7	GAGACTCAGCAACGACCCATACCTC	78	4	CEBPD	41.9306
8_CEBPD_TTCAAA	/5Phos/GTTGCGCCGCTTGGCCTTTTCAAAACTTCAGCTGCCCCGGGTGAAGATTCAAATCTCCTG	25	G	G	GG	18	7	AAGGCCAAGCGGCGCAACCAGGAGA	82	4	CEBPD	58.9743
9_CEBPD_TTCAAA	/5Phos/CTGCAGCGGGCACCCGGCTTCAAAACTTCAGCTGCCCCGGGTGAAGATTCAAACAAGAAA	25	C	A	CA	18	7	GCCGGGTGCCCGCTGCAGTTTCTTG	84	4	CEBPD	25.6143
11_CREB1_ACACAT	/5Phos/CTGCTAACTAGCACTCTTACACATACTTCAGCTGCCCCGGGTGAAGAACACATTGGAAAA	25	C	A	CA	18	7	AAGAGTGCTAGTTAGCAGTTTTCCA	70	5	CREB1	23.625
12_CREB1_ACACAT	/5Phos/CAATTTGGCAATCAACACACACATACTTCAGCTGCCCCGGGTGAAGAACACATAACATGT	25	C	T	CT	18	7	GTGTTGATTGCCAAATTGACATGTT	68	5	CREB1	31.816
13_CREB1_ACACAT	/5Phos/CTGTATTGCTCCTCCCTGACACATACTTCAGCTGCCCCGGGTGAAGAACACATTAGCCAG	25	C	G	CG	18	7	CAGGGAGGAGCAATACAGCTGGCTA	78	5	CREB1	52.5725
14_CREB1_ACACAT	/5Phos/GTAAGAATGACAATCCAAACACATACTTCAGCTGCCCCGGGTGAAGAACACATATGTTTT	25	G	T	GT	18	7	TTGGATTGTCATTCTTACAAAACAT	64	5	CREB1	21.902
15_CREB1_ACACAT	/5Phos/ACGTAAATGAGTGACAATACACATACTTCAGCTGCCCCGGGTGAAGAACACATTCTTTTT	25	A	T	AT	18	7	ATTGTCACTCATTTACGTAAAAAGA	64	5	CREB1	22.8007
16_FOSL1_ATGTGT	/5Phos/GGAGTTGGATGTGGGATAATGTGTACTTCAGCTGCCCCGGGTGAAGAATGTGTAGTTGCT	25	G	T	GT	18	7	TATCCCACATCCAACTCCAGCAACT	74	4	FOSL1	36.5467
17_FOSL1_ATGTGT	/5Phos/CTACAAAGTCTCTGGGCTATGTGTACTTCAGCTGCCCCGGGTGAAGAATGTGTTAAGGAT	25	C	T	CT	18	7	AGCCCAGAGACTTTGTAGATCCTTA	72	4	FOSL1	50.8645
18_FOSL1_ATGTGT	/5Phos/GGGATACTGTCCAGGCCAATGTGTACTTCAGCTGCCCCGGGTGAAGAATGTGTTGGATGT	25	G	T	GT	18	7	TGGCCTGGACAGTATCCCACATCCA	78	4	FOSL1	113.498
19_FOSL1_ATGTGT	/5Phos/CAGGCCACAGCTTCAAGCATGTGTACTTCAGCTGCCCCGGGTGAAGAATGTGTAGGCACT	25	C	T	CT	18	7	GCTTGAAGCTGTGGCCTGAGTGCCT	80	4	FOSL1	48.1471
20_FOXD3_AGTACT	/5Phos/TTTGTTGCTCGAGGCCGCAGTACTACTTCAGCTGCCCCGGGTGAAGAAGTACTAGGTGCA	25	T	A	TA	18	7	GCGGCCTCGAGCAACAAATGCACCT	80	1	FOXD3	98.1279
21_FOXP1_GATATC	/5Phos/CATGAAGCTGCCTGGAAAGATATCACTTCAGCTGCCCCGGGTGAAGAGATATCTGCACAT	25	C	T	CT	18	7	TTTCCAGGCAGCTTCATGATGTGCA	74	5	FOXP1	173.893
22_FOXP1_GATATC	/5Phos/ACATGATATCTTCTATGAGATATCACTTCAGCTGCCCCGGGTGAAGAGATATCAGGGCCT	25	A	T	AT	18	7	TCATAGAAGATATCATGTAGGCCCT	70	5	FOXP1	153.766
23_FOXP1_GATATC	/5Phos/GGGACTCCCTTCCTTCTGGATATCACTTCAGCTGCCCCGGGTGAAGAGATATCTTGAGAT	25	G	T	GT	18	7	CAGAAGGAAGGGAGTCCCATCTCAA	76	5	FOXP1	57.9457
24_FOXP1_GATATC	/5Phos/TGCTCTGCATGTTTTTAAGATATCACTTCAGCTGCCCCGGGTGAAGAGATATCGCGTGGC	25	T	C	TC	18	7	TTAAAAACATGCAGAGCAGCCACGC	74	5	FOXP1	71.7467
25_FOXP1_GATATC	/5Phos/AATATTCTTAAAGCAAGGGATATCACTTCAGCTGCCCCGGGTGAAGAGATATCGTCATCC	25	A	C	AC	18	7	CCTTGCTTTAAGAATATTGGATGAC	68	5	FOXP1	79.3432
26_FOXP2_CAACTA	/5Phos/GTAAACCAGCTGTAAATTCAACTAACTTCAGCTGCCCCGGGTGAAGACAACTATGTCCGT	25	G	T	GT	18	7	AATTTACAGCTGGTTTACACGGACA	70	4	FOXP2	61.9918
27_FOXP2_CAACTA	/5Phos/CACCAACATAAAAAACTACAACTAACTTCAGCTGCCCCGGGTGAAGACAACTATTGGTGG	25	C	G	CG	18	7	TAGTTTTTTATGTTGGTGCCACCAA	68	4	FOXP2	29.6374
28_FOXP2_CAACTA	/5Phos/CATAATTTTGTTTCTGGACAACTAACTTCAGCTGCCCCGGGTGAAGACAACTAACAGATA	25	C	A	CA	18	7	TCCAGAAACAAAATTATGTATCTGT	64	4	FOXP2	60.7807
29_FOXP2_CAACTA	/5Phos/CATTACCTGCTGCAGCATCAACTAACTTCAGCTGCCCCGGGTGAAGACAACTATAACCCA	25	C	A	CA	18	7	ATGCTGCAGCAGGTAATGTGGGTTA	74	4	FOXP2	37.2844
30_FOXP3_CTAATC	/5Phos/GCAGCAGGAGCCCTTGTCCTAATCACTTCAGCTGCCCCGGGTGAAGACTAATCCTACGAT	25	G	T	GT	18	7	GACAAGGGCTCCTGCTGCATCGTAG	80	2	FOXP3	23.1262
31_FOXP3_CTAATC	/5Phos/AAGTAATCTGTGCGAGCACTAATCACTTCAGCTGCCCCGGGTGAAGACTAATCAGCCCTG	25	A	G	AG	18	7	TGCTCGCACAGATTACTTCAGGGCT	76	2	FOXP3	157.794
32_GATA2_TACCAT	/5Phos/GCCTTCGTCTGTCCCGTCTACCATACTTCAGCTGCCCCGGGTGAAGATACCATAATGGTT	25	G	T	GT	18	7	GACGGGACAGACGAAGGCAACCATT	78	3	GATA2	316.342
33_GATA2_TACCAT	/5Phos/GAAACAAGAGCAAAATAATACCATACTTCAGCTGCCCCGGGTGAAGATACCATCTTGTTA	25	G	A	GA	18	7	TTATTTTGCTCTTGTTTCTAACAAG	64	3	GATA2	88.6348
34_GATA2_TACCAT	/5Phos/TACCTTGGGAAGGATCCATACCATACTTCAGCTGCCCCGGGTGAAGATACCATACAGCTG	25	T	G	TG	18	7	TGGATCCTTCCCAAGGTACAGCTGT	76	3	GATA2	295.892
35_GBX2_ATCCTA	/5Phos/GAGCTGCCTGGCCAGTCAATCCTAACTTCAGCTGCCCCGGGTGAAGAATCCTATCCTTGT	25	G	T	GT	18	7	TGACTGGCCAGGCAGCTCACAAGGA	80	1	GBX2	123.257
36_GLI2_AACGTT	/5Phos/GCCGAATGTCAGCCGTGAAACGTTACTTCAGCTGCCCCGGGTGAAGAAACGTTCTCGTTA	25	G	A	GA	18	7	TCACGGCTGACATTCGGCTAACGAG	78	4	GLI2	89.4447
37_GLI2_AACGTT	/5Phos/GCACTCCTTGGGCAGCTAAACGTTACTTCAGCTGCCCCGGGTGAAGAAACGTTTGCTGCG	25	G	G	GG	18	7	TAGCTGCCCAAGGAGTGCCGCAGCA	82	4	GLI2	50.3695
38_GLI2_AACGTT	/5Phos/CCAAAGGAGAGGCCTTTTAACGTTACTTCAGCTGCCCCGGGTGAAGAAACGTTGCCACCA	25	C	A	CA	18	7	AAAAGGCCTCTCCTTTGGTGGTGGC	78	4	GLI2	25.4168
39_GLI2_AACGTT	/5Phos/GATCATCCGCTGCAGGTCAACGTTACTTCAGCTGCCCCGGGTGAAGAAACGTTAGGTGCG	25	G	G	GG	18	7	GACCTGCAGCGGATGATCCGCACCT	82	4	GLI2	129.491
40_HES1_TAGTTG	/5Phos/CTCCAAACACCTTAGCCGTAGTTGACTTCAGCTGCCCCGGGTGAAGATAGTTGTGGAAGC	25	C	C	CC	18	7	CGGCTAAGGTGTTTGGAGGCTTCCA	78	5	HES1	201.905
41_HES1_TAGTTG	/5Phos/TGTTATCAGCACCAGCTCTAGTTGACTTCAGCTGCCCCGGGTGAAGATAGTTGATTCCGC	25	T	C	TC	18	7	GAGCTGGTGCTGATAACAGCGGAAT	76	5	HES1	55.5233
42_HES1_TAGTTG	/5Phos/CACTCTTAGTAGCTGAGATAGTTGACTTCAGCTGCCCCGGGTGAAGATAGTTGGGGGTTT	25	C	T	CT	18	7	TCTCAGCTACTAAGAGTGAAACCCC	74	5	HES1	113.415
43_HES1_TAGTTG	/5Phos/AGCGAGCAGCATTTCCCCTAGTTGACTTCAGCTGCCCCGGGTGAAGATAGTTGTTAAAAG	25	A	G	AG	18	7	GGGGAAATGCTGCTCGCTCTTTTAA	74	5	HES1	176.25
44_HES1_TAGTTG	/5Phos/TACCAGCGAGTGCCAGACTAGTTGACTTCAGCTGCCCCGGGTGAAGATAGTTGAACGCAG	25	T	G	TG	18	7	GTCTGGCACTCGCTGGTACTGCGTT	80	5	HES1	115.312
45_HES5_CATTAC	/5Phos/TGAGAATGGGGCTCCTGCCATTACACTTCAGCTGCCCCGGGTGAAGACATTACCATTCTC	25	T	C	TC	18	7	GCAGGAGCCCCATTCTCAGAGAATG	78	1	HES5	38.9571
46_HEY1_ACTTCA	/5Phos/GCTCTCTCCTAACTAAATACTTCAACTTCAGCTGCCCCGGGTGAAGAACTTCAATCAGCG	25	G	G	GG	18	7	ATTTAGTTAGGAGAGAGCCGCTGAT	72	2	HEY1	138.863
47_HEY1_ACTTCA	/5Phos/GTGGAAGGAGCCGAAAGAACTTCAACTTCAGCTGCCCCGGGTGAAGAACTTCAACAGTAA	25	G	A	GA	18	7	TCTTTCGGCTCCTTCCACTTACTGT	74	2	HEY1	208.152
48_HEY2_TGTTGT	/5Phos/GGGTTGACTCTGAGGCATTGTTGTACTTCAGCTGCCCCGGGTGAAGATGTTGTCGACAAG	25	G	G	GG	18	7	ATGCCTCAGAGTCAACCCCTTGTCG	78	3	HEY2	50.1898
49_HEY2_TGTTGT	/5Phos/TGCCCGTGGATGGCATTCTGTTGTACTTCAGCTGCCCCGGGTGAAGATGTTGTGCGACGC	25	T	C	TC	18	7	GAATGCCATCCACGGGCAGCGTCGC	84	3	HEY2	31.879
50_HEY2_TGTTGT	/5Phos/GCATCATTAGGAGAAAATTGTTGTACTTCAGCTGCCCCGGGTGAAGATGTTGTAGATGTT	25	G	T	GT	18	7	ATTTTCTCCTAATGATGCAACATCT	66	3	HEY2	72.8196
51_HEYL_TTGGTT	/5Phos/ACTCTCTAAAATGATCCCTTGGTTACTTCAGCTGCCCCGGGTGAAGATTGGTTATGACCC	25	A	C	AC	18	7	GGGATCATTTTAGAGAGTGGGTCAT	72	4	HEYL	38.5601
52_HEYL_TTGGTT	/5Phos/CTACATCACTGACCTGGTTTGGTTACTTCAGCTGCCCCGGGTGAAGATTGGTTTGCAAGA	25	C	A	CA	18	7	ACCAGGTCAGTGATGTAGTCTTGCA	74	4	HEYL	23.3168
53_HEYL_TTGGTT	/5Phos/TGACAAAGCAAGAGGGAATTGGTTACTTCAGCTGCCCCGGGTGAAGATTGGTTAACTGAT	25	T	T	TT	18	7	TTCCCTCTTGCTTTGTCAATCAGTT	70	4	HEYL	17.8958
54_HEYL_TTGGTT	/5Phos/CATCTCGGCTGCGTAGCTTTGGTTACTTCAGCTGCCCCGGGTGAAGATTGGTTAAGGCTC	25	C	C	CC	18	7	AGCTACGCAGCCGAGATGGAGCCTT	80	4	HEYL	51.0304
55_ID1_CCTAAA	/5Phos/CTCAGATCCGGCGAGGCGCCTAAAACTTCAGCTGCCCCGGGTGAAGACCTAAAGTTCTCC	25	C	C	CC	18	7	CGCCTCGCCGGATCTGAGGGAGAAC	84	3	ID1	279.573
56_ID1_CCTAAA	/5Phos/TTTCCAGGCTCCTTAGGCCCTAAAACTTCAGCTGCCCCGGGTGAAGACCTAAAAGCGCTT	25	T	T	TT	18	7	GCCTAAGGAGCCTGGAAAAAGCGCT	78	3	ID1	253.887
57_ID1_CCTAAA	/5Phos/TTACCTGCTGCTCGTCCACCTAAAACTTCAGCTGCCCCGGGTGAAGACCTAAAAGCACGT	25	T	T	TT	18	7	TGGACGAGCAGCAGGTAAACGTGCT	78	3	ID1	52.4293
58_IRF1_TTTAGG	/5Phos/CAGAGGAAAAAGCCAGACTTTAGGACTTCAGCTGCCCCGGGTGAAGATTTAGGCTGGGCT	25	C	T	CT	18	7	GTCTGGCTTTTTCCTCTGAGCCCAG	78	3	IRF1	69.6096
59_IRF1_TTTAGG	/5Phos/CAGGTGACTATGTTTATATTTAGGACTTCAGCTGCCCCGGGTGAAGATTTAGGTCAAGGA	25	C	A	CA	18	7	TATAAACATAGTCACCTGTCCTTGA	68	3	IRF1	25.5523
60_IRF1_TTTAGG	/5Phos/ACTGGGATGTGCCAGTCGTTTAGGACTTCAGCTGCCCCGGGTGAAGATTTAGGAACTTCC	25	A	C	AC	18	7	CGACTGGCACATCCCAGTGGAAGTT	78	3	IRF1	21.694
61_IRX4_AGAGAG	/5Phos/GAAACTCAGTCTGGCTCAAGAGAGACTTCAGCTGCCCCGGGTGAAGAAGAGAGCACGACG	25	G	G	GG	18	7	TGAGCCAGACTGAGTTTCCGTCGTG	78	1	IRX4	124.461
62_ISL1_GCATGT	/5Phos/ACCAGACCCGGATCACACGCATGTACTTCAGCTGCCCCGGGTGAAGAGCATGTTTTTGAA	25	A	A	AA	18	7	GTGTGATCCGGGTCTGGTTTCAAAA	74	2	ISL1	54.4967
63_ISL1_GCATGT	/5Phos/AGGATGGACTAGAAAATTGCATGTACTTCAGCTGCCCCGGGTGAAGAGCATGTTCAGATT	25	A	T	AT	18	7	AATTTTCTAGTCCATCCTAATCTGA	66	2	ISL1	44.8584
64_JUN_TGCTAC	/5Phos/AACGTTCCGTTCGCGCGGTGCTACACTTCAGCTGCCCCGGGTGAAGATGCTACAAAGTCC	25	A	C	AC	18	7	CCGCGCGAACGGAACGTTGGACTTT	80	3	JUN	44.3152
65_JUN_TGCTAC	/5Phos/CGGTTCCTCATGCGCTTCTGCTACACTTCAGCTGCCCCGGGTGAAGATGCTACAGCGATG	25	C	G	CG	18	7	GAAGCGCATGAGGAACCGCATCGCT	80	3	JUN	84.0755
66_JUN_TGCTAC	/5Phos/CTGAGGTTTGCGTAGACCTGCTACACTTCAGCTGCCCCGGGTGAAGATGCTACGAAGTTG	25	C	G	CG	18	7	GGTCTACGCAAACCTCAGCAACTTC	76	3	JUN	344.936
67_KAT7_GTCTCA	/5Phos/GAGGGAACATCTCTTCCTGTCTCAACTTCAGCTGCCCCGGGTGAAGAGTCTCAGAAATTA	25	G	A	GA	18	7	AGGAAGAGATGTTCCCTCTAATTTC	70	3	KAT7	276.045
68_KAT7_GTCTCA	/5Phos/CGGAGAAGTACTTCTTTCGTCTCAACTTCAGCTGCCCCGGGTGAAGAGTCTCACAGGTAG	25	C	G	CG	18	7	GAAAGAAGTACTTCTCCGCTACCTG	74	3	KAT7	237.125
69_KAT7_GTCTCA	/5Phos/TAGTGGAGGTGAAAAGGTGTCTCAACTTCAGCTGCCCCGGGTGAAGAGTCTCAATCAGAC	25	T	C	TC	18	7	ACCTTTTCACCTCCACTAGTCTGAT	72	3	KAT7	56.6667
70_KLF4_GACACT	/5Phos/GCAGGTGTGCCTTGAGATGACACTACTTCAGCTGCCCCGGGTGAAGAGACACTTGGGTTC	25	G	C	GC	18	7	ATCTCAAGGCACACCTGCGAACCCA	78	2	KLF4	47.3281
71_KLF4_GACACT	/5Phos/TACACAATTCAAGGGAATGACACTACTTCAGCTGCCCCGGGTGAAGAGACACTGCATCAA	25	T	A	TA	18	7	ATTCCCTTGAATTGTGTATTGATGC	68	2	KLF4	33.3238
72_LIN28A_CACTGT	/5Phos/ATACAGTAGTGTGTTTTTCACTGTACTTCAGCTGCCCCGGGTGAAGACACTGTATCCAAA	25	A	A	AA	18	7	AAAAACACACTACTGTATTTTGGAT	64	1	LIN28A	31.6294
73_LIN28B_AGCATC	/5Phos/GCACAGAGTTGAGGGAATAGCATCACTTCAGCTGCCCCGGGTGAAGAAGCATCCACATAT	25	G	T	GT	18	7	ATTCCCTCAACTCTGTGCATATGTG	72	2	LIN28B	60.4762
74_LIN28B_AGCATC	/5Phos/GTTAAGCCACAGATGCATAGCATCACTTCAGCTGCCCCGGGTGAAGAAGCATCCACAAGT	25	G	T	GT	18	7	ATGCATCTGTGGCTTAACACTTGTG	72	2	LIN28B	26.8626
75_LMX1B_GTGCAT	/5Phos/CCGTGTGCGTCCAGGTGTGTGCATACTTCAGCTGCCCCGGGTGAAGAGTGCATCAAGCCT	25	C	T	CT	18	7	ACACCTGGACGCACACGGAGGCTTG	82	2	LMX1B	32.7935
76_LMX1B_GTGCAT	/5Phos/GACCTTTCGGCAAGGCTTGTGCATACTTCAGCTGCCCCGGGTGAAGAGTGCATTCTCTCG	25	G	G	GG	18	7	AAGCCTTGCCGAAAGGTCCGAGAGA	78	2	LMX1B	56.2447
81_MEF2C_CGTCAT	/5Phos/GGTGTTGCAATGTGATATCGTCATACTTCAGCTGCCCCGGGTGAAGACGTCATAATTTAG	25	G	G	GG	18	7	ATATCACATTGCAACACCCTAAATT	66	4	MEF2C	52.6255
82_MEF2C_CGTCAT	/5Phos/GCTCCACATCTTTGGTTACGTCATACTTCAGCTGCCCCGGGTGAAGACGTCATTTGGATT	25	G	T	GT	18	7	TAACCAAAGATGTGGAGCAATCCAA	70	4	MEF2C	57.8191
83_MEF2C_CGTCAT	/5Phos/GAACACTGGTACTGCATTCGTCATACTTCAGCTGCCCCGGGTGAAGACGTCATTCGAAGA	25	G	A	GA	18	7	AATGCAGTACCAGTGTTCTCTTCGA	72	4	MEF2C	39.8401
84_MEF2C_CGTCAT	/5Phos/AGTGCTAGTGCAAGCTCCCGTCATACTTCAGCTGCCCCGGGTGAAGACGTCATATAAATG	25	A	G	AG	18	7	GGAGCTTGCACTAGCACTCATTTAT	72	4	MEF2C	48.6535
85_MEIS1_TATCGC	/5Phos/TAATGTAAGGAGGCTTCTTATCGCACTTCAGCTGCCCCGGGTGAAGATATCGCGGCTTTT	25	T	T	TT	18	7	AGAAGCCTCCTTACATTAAAAAGCC	70	2	MEIS1	205.984
86_MEIS1_TATCGC	/5Phos/GGAATGTACGTATGCATGTATCGCACTTCAGCTGCCCCGGGTGAAGATATCGCGTGTCCA	25	G	A	GA	18	7	CATGCATACGTACATTCCTGGACAC	74	2	MEIS1	30.5404
87_MIXL1_GCTCTA	/5Phos/GCTGAAAGACGTGCGCTTGCTCTAACTTCAGCTGCCCCGGGTGAAGAGCTCTAGTTCGGC	25	G	C	GC	18	7	AAGCGCACGTCTTTCAGCGCCGAAC	80	1	MIXL1	39.7118
88_MYBL2_TTAGCC	/5Phos/TTGAGCAAGCTGTTGTCTTTAGCCACTTCAGCTGCCCCGGGTGAAGATTAGCCGCCCTGG	25	T	G	TG	18	7	AGACAACAGCTTGCTCAACCAGGGC	78	1	MYBL2	38.6939
89_MYC_GAAGGA	/5Phos/TTTTTAAGGATAACTACCGAAGGAACTTCAGCTGCCCCGGGTGAAGAGAAGGATGTGGCT	25	T	T	TT	18	7	GGTAGTTATCCTTAAAAAAGCCACA	68	1	MYC	39.6223
90_MYCN_CGATTG	/5Phos/CCACCCAGCGCGTCCAGACGATTGACTTCAGCTGCCCCGGGTGAAGACGATTGCCCGCAT	25	C	T	CT	18	7	TCTGGACGCGCTGGGTGGATGCGGG	86	4	MYCN	110.895
91_MYCN_CGATTG	/5Phos/ATAAAGTAATATCTACTCCGATTGACTTCAGCTGCCCCGGGTGAAGACGATTGAAAAGTG	25	A	G	AG	18	7	GAGTAGATATTACTTTATCACTTTT	62	4	MYCN	76.8141
92_MYCN_CGATTG	/5Phos/TGTGTCAATGGTATTTACCGATTGACTTCAGCTGCCCCGGGTGAAGACGATTGAGGCGGA	25	T	A	TA	18	7	GTAAATACCATTGACACATCCGCCT	72	4	MYCN	34.7631
93_MYCN_CGATTG	/5Phos/GCTGGACCGAAGGTCGTTCGATTGACTTCAGCTGCCCCGGGTGAAGACGATTGTGAGAAA	25	G	A	GA	18	7	AACGACCTTCGGTCCAGCTTTCTCA	76	4	MYCN	31.863
94_NANOG_CCAGTT	/5Phos/TCTTTTCTAGGCAGGGCGCCAGTTACTTCAGCTGCCCCGGGTGAAGACCAGTTTAAAATG	25	T	G	TG	18	7	CGCCCTGCCTAGAAAAGACATTTTA	72	2	NANOG	41.7734
95_NANOG /// NANOGP1 /// NANOGP8_ACCTTG	/5Phos/TCGGGTTCACCAGGCATCACCTTGACTTCAGCTGCCCCGGGTGAAGAACCTTGTTCCCAG	25	T	G	TG	18	7	GATGCCTGGTGAACCCGACTGGGAA	80	2	NANOG	70.3571
96_NEUROD1_AAGAGG	/5Phos/ACCCAAAGGGCTGCCTTTAAGAGGACTTCAGCTGCCCCGGGTGAAGAAAGAGGCAGTAGT	25	A	T	AT	18	7	AAAGGCAGCCCTTTGGGTACTACTG	76	2	NEUROD1	70.4944
97_NEUROD1_AAGAGG	/5Phos/TGCAAGTAATGTGTTGAAAAGAGGACTTCAGCTGCCCCGGGTGAAGAAAGAGGAAGCTTG	25	T	G	TG	18	7	TTCAACACATTACTTGCACAAGCTT	68	2	NEUROD1	69.6022
98_NEUROG1_TGGCTA	/5Phos/AACAAGCGGCTCAGGTATTGGCTAACTTCAGCTGCCCCGGGTGAAGATGGCTAGCGACCT	25	A	T	AT	18	7	ATACCTGAGCCGCTTGTTAGGTCGC	78	1	NEUROG1	22.5724
99_NEUROG2_CTTGAG	/5Phos/ACAGAACAAAGTGCACATCTTGAGACTTCAGCTGCCCCGGGTGAAGACTTGAGCTGGGAA	25	A	A	AA	18	7	ATGTGCACTTTGTTCTGTTTCCCAG	72	1	NEUROG2	37.9443
100_NFATC1_AATGCC	/5Phos/TGCAACACGCCACGCTGCAATGCCACTTCAGCTGCCCCGGGTGAAGAAATGCCTTAAATG	25	T	G	TG	18	7	GCAGCGTGGCGTGTTGCACATTTAA	76	4	NFATC1	22.1084
101_NFATC1_AATGCC	/5Phos/TGGCAACTAGGAGTGGGTAATGCCACTTCAGCTGCCCCGGGTGAAGAAATGCCTCCAATG	25	T	G	TG	18	7	ACCCACTCCTAGTTGCCACATTGGA	76	4	NFATC1	70.1392
102_NFATC1_AATGCC	/5Phos/TTGGAGGCGCACTCACCTAATGCCACTTCAGCTGCCCCGGGTGAAGAAATGCCCTACTGC	25	T	C	TC	18	7	AGGTGAGTGCGCCTCCAAGCAGTAG	80	4	NFATC1	120.408
103_NFATC1_AATGCC	/5Phos/GCATTAAAGTGGCGTTTTAATGCCACTTCAGCTGCCCCGGGTGAAGAAATGCCGGGCTGA	25	G	A	GA	18	7	AAAACGCCACTTTAATGCTCAGCCC	74	4	NFATC1	23.0822
104_NR4A2_TCTGGA	/5Phos/TATCTCTGCCCATGTGACTCTGGAACTTCAGCTGCCCCGGGTGAAGATCTGGAACACGGC	25	T	C	TC	18	7	GTCACATGGGCAGAGATAGCCGTGT	78	3	NR4A2	45.0522
105_NR4A2_TCTGGA	/5Phos/ATAGTGTCTGAAATACTATCTGGAACTTCAGCTGCCCCGGGTGAAGATCTGGAAGACTAC	25	A	C	AC	18	7	TAGTATTTCAGACACTATGTAGTCT	66	3	NR4A2	28.7469
106_NR4A2_TCTGGA	/5Phos/GAACGCATTGCAACCTGTTCTGGAACTTCAGCTGCCCCGGGTGAAGATCTGGAAAGCCAC	25	G	C	GC	18	7	ACAGGTTGCAATGCGTTCGTGGCTT	76	3	NR4A2	21.3242
107_NR5A2_GGTGTT	/5Phos/GAATGAACCTTGAGTCAAGGTGTTACTTCAGCTGCCCCGGGTGAAGAGGTGTTGCAGCAA	25	G	A	GA	18	7	TTGACTCAAGGTTCATTCTTGCTGC	72	4	NR5A2	41.5784
108_NR5A2_GGTGTT	/5Phos/GGTAGTCGAAGAAGTAGCGGTGTTACTTCAGCTGCCCCGGGTGAAGAGGTGTTGATTTCG	25	G	G	GG	18	7	GCTACTTCTTCGACTACCCGAAATC	74	4	NR5A2	118.647
109_NR5A2_GGTGTT	/5Phos/CCCGCTGTGTTGCCCGTCGGTGTTACTTCAGCTGCCCCGGGTGAAGAGGTGTTGATGTAA	25	C	A	CA	18	7	GACGGGCAACACAGCGGGTTACATC	80	4	NR5A2	27.4972
110_NR5A2_GGTGTT	/5Phos/GTACAGCTGATGCATTCTGGTGTTACTTCAGCTGCCCCGGGTGAAGAGGTGTTATTGTAG	25	G	G	GG	18	7	AGAATGCATCAGCTGTACCTACAAT	70	4	NR5A2	29.8365
111_NR6A1_GGGAAA	/5Phos/TTCCAGCTGTGAGGCACTGGGAAAACTTCAGCTGCCCCGGGTGAAGAGGGAAATCAATTG	25	T	G	TG	18	7	AGTGCCTCACAGCTGGAACAATTGA	74	1	NR6A1	21.5403
112_OLIG2_GTACGC	/5Phos/ATCGGCAGTTTTGGGTTAGTACGCACTTCAGCTGCCCCGGGTGAAGAGTACGCCCCTGAA	25	A	A	AA	18	7	TAACCCAAAACTGCCGATTTCAGGG	74	1	OLIG2	36.466
113_OTX2_GCGTAC	/5Phos/TTTCAGTGCCAACTACCAGCGTACACTTCAGCTGCCCCGGGTGAAGAGCGTACAAAGTTT	25	T	T	TT	18	7	TGGTAGTTGGCACTGAAAAAACTTT	68	2	OTX2	118.29
114_OTX2_GCGTAC	/5Phos/GCACAGATTAAAAACCACGCGTACACTTCAGCTGCCCCGGGTGAAGAGCGTACAAGTCTA	25	G	A	GA	18	7	GTGGTTTTTAATCTGTGCTAGACTT	68	2	OTX2	72.0607
115_PAX3_TGACCG	/5Phos/GCAAACATCACTGCACTCTGACCGACTTCAGCTGCCCCGGGTGAAGATGACCGGCAAATG	25	G	G	GG	18	7	GAGTGCAGTGATGTTTGCCATTTGC	74	5	PAX3	29.7541
116_PAX3_TGACCG	/5Phos/GTGGAATAGATGTGGGCTTGACCGACTTCAGCTGCCCCGGGTGAAGATGACCGACAGCTT	25	G	T	GT	18	7	AGCCCACATCTATTCCACAAGCTGT	74	5	PAX3	71.5444
117_PAX3_TGACCG	/5Phos/GGCCTGCCGTTGATAAAATGACCGACTTCAGCTGCCCCGGGTGAAGATGACCGGGGCAGC	25	G	C	GC	18	7	TTTTATCAACGGCAGGCCGCTGCCC	80	5	PAX3	89.2573
118_PAX3_TGACCG	/5Phos/AGCCGATGCCCTCCAAGTTGACCGACTTCAGCTGCCCCGGGTGAAGATGACCGGTCAGCT	25	A	T	AT	18	7	ACTTGGAGGGCATCGGCTAGCTGAC	80	5	PAX3	53.4808
119_PAX3_TGACCG	/5Phos/TGGTTGGTCAGGAGTCCCTGACCGACTTCAGCTGCCCCGGGTGAAGATGACCGCCCACCG	25	T	G	TG	18	7	GGGACTCCTGACCAACCACGGTGGG	84	5	PAX3	20.797
120_PAX5_TCCGAG	/5Phos/AGTGTTTGGTGCCCGCCTTCCGAGACTTCAGCTGCCCCGGGTGAAGATCCGAGTGCCATC	25	A	C	AC	18	7	AGGCGGGCACCAAACACTGATGGCA	80	4	PAX5	93.5413
121_PAX5_TCCGAG	/5Phos/GGACACTATGCTGTGACTTCCGAGACTTCAGCTGCCCCGGGTGAAGATCCGAGAGCCAGT	25	G	T	GT	18	7	AGTCACAGCATAGTGTCCACTGGCT	76	4	PAX5	34.8637
122_PAX5_TCCGAG	/5Phos/TGATCTATGCATGGATGCTCCGAGACTTCAGCTGCCCCGGGTGAAGATCCGAGGTCCGGA	25	T	A	TA	18	7	GCATCCATGCATAGATCATCCGGAC	76	4	PAX5	22.1052
123_PAX5_TCCGAG	/5Phos/CCACTGCTCGGGCTTGATTCCGAGACTTCAGCTGCCCCGGGTGAAGATCCGAGCGGGGCA	25	C	A	CA	18	7	ATCAAGCCCGAGCAGTGGTGCCCCG	84	4	PAX5	37.4178
124_PAX6_CTCGGA	/5Phos/CAACACAGATCAAACATCCTCGGAACTTCAGCTGCCCCGGGTGAAGACTCGGATCATGAC	25	C	C	CC	18	7	GATGTTTGATCTGTGTTGGTCATGA	70	3	PAX6	22.2368
125_PAX6_CTCGGA	/5Phos/AGAGATACGAGGTCATCACTCGGAACTTCAGCTGCCCCGGGTGAAGACTCGGACTGAAAA	25	A	A	AA	18	7	TGATGACCTCGTATCTCTTTTTCAG	70	3	PAX6	80.3681
126_PAX6_CTCGGA	/5Phos/GGCAAACACATCTGGATACTCGGAACTTCAGCTGCCCCGGGTGAAGACTCGGATTTCTCG	25	G	G	GG	18	7	TATCCAGATGTGTTTGCCCGAGAAA	72	3	PAX6	64.8689
127_PITX2_GAGGAG	/5Phos/GTGAAAGATGTCAGACACGAGGAGACTTCAGCTGCCCCGGGTGAAGAGAGGAGACTTGTA	25	G	A	GA	18	7	GTGTCTGACATCTTTCACTACAAGT	70	1	PITX2	122.907
128_POU4F1_CGGTCA	/5Phos/TTGTTAATCGGCAGGTTTCGGTCAACTTCAGCTGCCCCGGGTGAAGACGGTCATTCAGTC	25	T	C	TC	18	7	AAACCTGCCGATTAACAAGACTGAA	70	1	POU4F1	40.7347
129_POU4F2_GGAAGG	/5Phos/TAACACTTCAGAGAAGGAGGAAGGACTTCAGCTGCCCCGGGTGAAGAGGAAGGTAAGCAT	25	T	T	TT	18	7	TCCTTCTCTGAAGTGTTAATGCTTA	68	2	POU4F2	252.878
130_POU4F2_GGAAGG	/5Phos/AAATGGTGCATCGGTCATGGAAGGACTTCAGCTGCCCCGGGTGAAGAGGAAGGAACTAGA	25	A	A	AA	18	7	ATGACCGATGCACCATTTTCTAGTT	70	2	POU4F2	160.969
131_POU5F1_ACGCGC	/5Phos/GGCCTGCACGAGGGTTTCACGCGCACTTCAGCTGCCCCGGGTGAAGAACGCGCTCTTTCG	25	G	G	GG	18	7	GAAACCCTCGTGCAGGCCCGAAAGA	80	2	POU5F1	148.483
132_POU5F1_ACGCGC	/5Phos/TGCCCTTCTGGCGCCGGTACGCGCACTTCAGCTGCCCCGGGTGAAGAACGCGCGATCGCT	25	T	T	TT	18	7	ACCGGCGCCAGAAGGGCAAGCGATC	84	2	POU5F1	64.0024
133_PPARD_CAGCCG	/5Phos/GGTCTCCACACAGAATGACAGCCGACTTCAGCTGCCCCGGGTGAAGACAGCCGCCTGGCC	25	G	C	GC	18	7	TCATTCTGTGTGGAGACCGGCCAGG	80	3	PPARD	71.3718
134_PPARD_CAGCCG	/5Phos/ACCTCAACCTGGGAGCAGCAGCCGACTTCAGCTGCCCCGGGTGAAGACAGCCGTGAGCGC	25	A	C	AC	18	7	CTGCTCCCAGGTTGAGGTGCGCTCA	82	3	PPARD	35.0484
135_PPARD_CCCAGG	/5Phos/TGTGCCAGGCCAGCCCACCCCAGGACTTCAGCTGCCCCGGGTGAAGACCCAGGGACTGGG	25	T	G	TG	18	7	GTGGGCTGGCCTGGCACACCCAGTC	86	3	PPARD	32.0889
136_PRDM14_ATCACG	/5Phos/ACTCGCATGTGTTTGTTTATCACGACTTCAGCTGCCCCGGGTGAAGAATCACGAGAGTGG	25	A	G	AG	18	7	AAACAAACACATGCGAGTCCACTCT	72	1	PRDM14	40.1161
137_REST_CGATGT	/5Phos/ACCCTCCATCTGAGCATGCGATGTACTTCAGCTGCCCCGGGTGAAGACGATGTTCTGGGC	25	A	C	AC	18	7	CATGCTCAGATGGAGGGTGCCCAGA	80	2	REST	88.3289
138_REST_CGATGT	/5Phos/ACCAGTGAGATTCTCTCTCGATGTACTTCAGCTGCCCCGGGTGAAGACGATGTAATTTAT	25	A	T	AT	18	7	AGAGAGAATCTCACTGGTATAAATT	66	2	REST	63.8272
77_LOC100506403 /// RUNX1_TCGATC	/5Phos/AAAGACCCAAACATGTCATCGATCACTTCAGCTGCCCCGGGTGAAGATCGATCATGTATA	25	A	A	AA	18	7	TGACATGTTTGGGTCTTTTATACAT	66	4	RUNX1	22.2318
78_LOC100506403 /// RUNX1_TCGATC	/5Phos/GCTCTGGTTCGGGAGGCTTCGATCACTTCAGCTGCCCCGGGTGAAGATCGATCCCACGTC	25	G	C	GC	18	7	AGCCTCCCGAACCAGAGCGACGTGG	84	4	RUNX1	166.541
79_LOC100506403 /// RUNX1_TCGATC	/5Phos/GGGCCTCCCTGCGCTTGCTCGATCACTTCAGCTGCCCCGGGTGAAGATCGATCTTGGAAC	25	G	C	GC	18	7	GCAAGCGCAGGGAGGCCCGTTCCAA	84	4	RUNX1	43.6157
80_LOC100506403 /// RUNX1_TCGATC	/5Phos/GATGTCTTCGAGGTTCTCTCGATCACTTCAGCTGCCCCGGGTGAAGATCGATCTTCTGCC	25	G	C	GC	18	7	GAGAACCTCGAAGACATCGGCAGAA	76	4	RUNX1	45.291
139_SALL4_TTAGGC	/5Phos/TCTCGATGGCCAACTTCCTTAGGCACTTCAGCTGCCCCGGGTGAAGATTAGGCATGGTGT	25	T	T	TT	18	7	GGAAGTTGGCCATCGAGAACACCAT	76	1	SALL4	70.0765
140_SIX2_TGACCA	/5Phos/TGGCAAGCTAGAAATCTATGACCAACTTCAGCTGCCCCGGGTGAAGATGACCATGAACGG	25	T	G	TG	18	7	TAGATTTCTAGCTTGCCACCGTTCA	72	1	SIX2	35.298
141_SMAD1_ACAGTG	/5Phos/AAACACAGCAAAATTCAGACAGTGACTTCAGCTGCCCCGGGTGAAGAACAGTGAAAATGG	25	A	G	AG	18	7	CTGAATTTTGCTGTGTTTCCATTTT	66	2	SMAD1	205.109
142_SMAD1_ACAGTG	/5Phos/TGGAATTCCGGTTAACATACAGTGACTTCAGCTGCCCCGGGTGAAGAACAGTGTCAATAG	25	T	G	TG	18	7	ATGTTAACCGGAATTCCACTATTGA	68	2	SMAD1	213.39
143_SMAD2_GCCAAT	/5Phos/TCGTTGACCAGTGGTTATGCCAATACTTCAGCTGCCCCGGGTGAAGAGCCAATTTTCTAA	25	T	A	TA	18	7	ATAACCACTGGTCAACGATTAGAAA	68	4	SMAD2	126.921
144_SMAD2_GCCAAT	/5Phos/AAATCTGCAACAATTGGTGCCAATACTTCAGCTGCCCCGGGTGAAGAGCCAATAGAAAAG	25	A	G	AG	18	7	ACCAATTGTTGCAGATTTCTTTTCT	66	4	SMAD2	63.5144
145_SMAD2_GCCAAT	/5Phos/TGAAGCTTTATGACATGCGCCAATACTTCAGCTGCCCCGGGTGAAGAGCCAATTGATTGG	25	T	G	TG	18	7	GCATGTCATAAAGCTTCACCAATCA	70	4	SMAD2	37.1079
146_SMAD2_GCCAAT	/5Phos/TTTTACACACTGTTGCAGGCCAATACTTCAGCTGCCCCGGGTGAAGAGCCAATGGTGGAA	25	T	A	TA	18	7	CTGCAACAGTGTGTAAAATTCCACC	72	4	SMAD2	21.8926
147_SMAD3_CAGATC	/5Phos/CACAAGCGTCAGAGAGCTCAGATCACTTCAGCTGCCCCGGGTGAAGACAGATCGCACTGT	25	C	T	CT	18	7	AGCTCTCTGACGCTTGTGACAGTGC	78	4	SMAD3	49.4191
148_SMAD3_CAGATC	/5Phos/TTCAGAACTGGCTGTGCCCAGATCACTTCAGCTGCCCCGGGTGAAGACAGATCACCAACA	25	T	A	TA	18	7	GGCACAGCCAGTTCTGAATGTTGGT	76	4	SMAD3	31.9043
149_SMAD3_CAGATC	/5Phos/TGGGTTGAGTAGAGTTCCCAGATCACTTCAGCTGCCCCGGGTGAAGACAGATCACAACAA	25	T	A	TA	18	7	GGAACTCTACTCAACCCATTGTTGT	72	4	SMAD3	33.0423
150_SMAD3_CAGATC	/5Phos/CATACGTGCATGCCATGCCAGATCACTTCAGCTGCCCCGGGTGAAGACAGATCTTACTTA	25	C	A	CA	18	7	GCATGGCATGCACGTATGTAAGTAA	72	4	SMAD3	373.687
151_SOX15_ACTTGA	/5Phos/TCCATGAGGGTTAGAGGTACTTGAACTTCAGCTGCCCCGGGTGAAGAACTTGAGTCTGCG	25	T	G	TG	18	7	ACCTCTAACCCTCATGGACGCAGAC	78	2	SOX15	174.259
152_SOX15_ACTTGA	/5Phos/CCACACCATGAACGCGTTACTTGAACTTCAGCTGCCCCGGGTGAAGAACTTGACGGAGCT	25	C	T	CT	18	7	AACGCGTTCATGGTGTGGAGCTCCG	80	2	SOX15	68.6224
153_SOX2_GATCAG	/5Phos/AACTCCTGATACTTTTTTGATCAGACTTCAGCTGCCCCGGGTGAAGAGATCAGCCTTGAC	25	A	C	AC	18	7	AAAAAAGTATCAGGAGTTGTCAAGG	68	3	SOX2	56.6256
154_SOX2_GATCAG	/5Phos/CATGGAGTTGTACTGCAGGATCAGACTTCAGCTGCCCCGGGTGAAGAGATCAGAGCTGGT	25	C	T	CT	18	7	CTGCAGTACAACTCCATGACCAGCT	76	3	SOX2	129.441
155_SOX2_GATCAG	/5Phos/TTCAGCAAGAAGCCTCTCGATCAGACTTCAGCTGCCCCGGGTGAAGAGATCAGATCAAAA	25	T	A	TA	18	7	GAGAGGCTTCTTGCTGAATTTTGAT	70	3	SOX2	19.9416
156_SOX3_TAGCTT	/5Phos/ACCCGACAGCTACAGCAATAGCTTACTTCAGCTGCCCCGGGTGAAGATAGCTTGTACAAA	25	A	A	AA	18	7	TTGCTGTAGCTGTCGGGTTTTGTAC	74	2	SOX3	83.7995
157_SOX3_TAGCTT	/5Phos/CCGTTCACGTGCGTGTACTAGCTTACTTCAGCTGCCCCGGGTGAAGATAGCTTGGCCCAG	25	C	G	CG	18	7	GTACACGCACGTGAACGGCTGGGCC	84	2	SOX3	43.1114
158_SOX8_GGCTAC	/5Phos/ACCACGTGGCACAGTCGGGGCTACACTTCAGCTGCCCCGGGTGAAGAGGCTACGTGTCCT	25	A	T	AT	18	7	CCGACTGTGCCACGTGGTAGGACAC	82	1	SOX8	50.148
159_SOX9_CTTGTA	/5Phos/CGGGTTGTTCCCAGTGCTCTTGTAACTTCAGCTGCCCCGGGTGAAGACTTGTAGTGTAGA	25	C	A	CA	18	7	AGCACTGGGAACAACCCGTCTACAC	78	3	SOX9	31.9769
160_SOX9_CTTGTA	/5Phos/ACATAACACAATTCTGGTCTTGTAACTTCAGCTGCCCCGGGTGAAGACTTGTAACTGATC	25	A	C	AC	18	7	ACCAGAATTGTGTTATGTGATCAGT	68	3	SOX9	53.5699
161_SOX9_CTTGTA	/5Phos/GACACATGCTTGCATTGTCTTGTAACTTCAGCTGCCCCGGGTGAAGACTTGTATATGGAT	25	G	T	GT	18	7	ACAATGCAAGCATGTGTCATCCATA	70	3	SOX9	47.4465
162_SP1_AGTCAA	/5Phos/TACTGCTGCGACCTTTCTAGTCAAACTTCAGCTGCCCCGGGTGAAGAAGTCAACCAAAGC	25	T	C	TC	18	7	AGAAAGGTCGCAGCAGTAGCTTTGG	76	3	SP1	412.74
163_SP1_AGTCAA	/5Phos/GGTGGTAATAAGGGCTGAAGTCAAACTTCAGCTGCCCCGGGTGAAGAAGTCAACCATATT	25	G	T	GT	18	7	TCAGCCCTTATTACCACCAATATGG	72	3	SP1	118.363
164_SP1_AGTCAA	/5Phos/TCTAGGTAAGGGCTATGGAGTCAAACTTCAGCTGCCCCGGGTGAAGAAGTCAACCTAGAC	25	T	C	TC	18	7	CCATAGCCCTTACCTAGAGTCTAGG	76	3	SP1	48.8993
165_STAT1_AGTTCC	/5Phos/GAGCCCACTATCCGAGACAGTTCCACTTCAGCTGCCCCGGGTGAAGAAGTTCCTTCTACA	25	G	A	GA	18	7	GTCTCGGATAGTGGGCTCTGTAGAA	76	3	STAT1	77.4334
166_STAT1_AGTTCC	/5Phos/AGTTCTCAATGCAGTTACAGTTCCACTTCAGCTGCCCCGGGTGAAGAAGTTCCCATATGC	25	A	C	AC	18	7	GTAACTGCATTGAGAACTGCATATG	70	3	STAT1	66.9925
167_STAT1_AGTTCC	/5Phos/AGCTGGTGAACCTGCTCCAGTTCCACTTCAGCTGCCCCGGGTGAAGAAGTTCCATCATAA	25	A	A	AA	18	7	GGAGCAGGTTCACCAGCTTTATGAT	74	3	STAT1	49.3922
168_STAT3_ATGTCA	/5Phos/TAGAGAAGGTCGTCTCCCATGTCAACTTCAGCTGCCCCGGGTGAAGAATGTCATTCATCT	25	T	T	TT	18	7	GGGAGACGACCTTCTCTAAGATGAA	74	3	STAT3	51.3574
169_STAT3_ATGTCA	/5Phos/CACTTGTCTAAGAACAACATGTCAACTTCAGCTGCCCCGGGTGAAGAATGTCACAGGAGG	25	C	G	CG	18	7	GTTGTTCTTAGACAAGTGCCTCCTG	74	3	STAT3	24.4088
170_STAT3_ATGTCA	/5Phos/GGATAGAGATAGACCAGTATGTCAACTTCAGCTGCCCCGGGTGAAGAATGTCAAATGTCA	25	G	A	GA	18	7	ACTGGTCTATCTCTATCCTGACATT	70	3	STAT3	31.0731
171_TAL1_CCGTCC	/5Phos/AGTGGTTATGGTCATCTTCCGTCCACTTCAGCTGCCCCGGGTGAAGACCGTCCTCCCTTC	25	A	C	AC	18	7	AAGATGACCATAACCACTGAAGGGA	72	1	TAL1	27.803
172_TCF3_GTAGAG	/5Phos/TTCTATGCAGAACGCACAGTAGAGACTTCAGCTGCCCCGGGTGAAGAGTAGAGGTTTGAA	25	T	A	TA	18	7	TGTGCGTTCTGCATAGAATTCAAAC	70	4	TCF3	30.6187
173_TCF3_GTAGAG	/5Phos/GGTGCAGTTGGCACATGCGTAGAGACTTCAGCTGCCCCGGGTGAAGAGTAGAGCTGTTGA	25	G	A	GA	18	7	GCATGTGCCAACTGCACCTCAACAG	78	4	TCF3	24.6355
174_TCF3_GTAGAG	/5Phos/AATAAGCCAGGTTTCCACGTAGAGACTTCAGCTGCCCCGGGTGAAGAGTAGAGTTAGAAG	25	A	G	AG	18	7	GTGGAAACCTGGCTTATTCTTCTAA	70	4	TCF3	296.371
175_TCF3_GTAGAG	/5Phos/CTGACAACAGGTGTGTGAGTAGAGACTTCAGCTGCCCCGGGTGAAGAGTAGAGCTCGATG	25	C	G	CG	18	7	TCACACACCTGTTGTCAGCATCGAG	76	4	TCF3	54.7841
176_TCF7L2_GTCCGC	/5Phos/CGGCTGTGCAATTGATGAGTCCGCACTTCAGCTGCCCCGGGTGAAGAGTCCGCAAGTCGA	25	C	A	CA	18	7	TCATCAATTGCACAGCCGTCGACTT	74	4	TCF7L2	81.3349
177_TCF7L2_GTCCGC	/5Phos/CCCAAGGATCTGGTTGATGTCCGCACTTCAGCTGCCCCGGGTGAAGAGTCCGCACCTCCG	25	C	G	CG	18	7	ATCAACCAGATCCTTGGGCGGAGGT	78	4	TCF7L2	69.3165
178_TCF7L2_GTCCGC	/5Phos/CAGCTACGACCTTTGCTCGTCCGCACTTCAGCTGCCCCGGGTGAAGAGTCCGCGTGCACT	25	C	T	CT	18	7	GAGCAAAGGTCGTAGCTGAGTGCAC	78	4	TCF7L2	38.0316
179_TCF7L2_GTCCGC	/5Phos/AAGAGTAATCTAATATACGTCCGCACTTCAGCTGCCCCGGGTGAAGAGTCCGCTTCGTTT	25	A	T	AT	18	7	GTATATTAGATTACTCTTAAACGAA	62	4	TCF7L2	32.8418
180_THAP11_GTGAAA	/5Phos/ACCAGCAAGAGAGTCCAGGTGAAAACTTCAGCTGCCCCGGGTGAAGAGTGAAACCAGGTC	25	A	C	AC	18	7	CTGGACTCTCTTGCTGGTGACCTGG	80	1	THAP11	118.478
181_TLX3_GTGGCC	/5Phos/AACCTTGGAACTATCCTCGTGGCCACTTCAGCTGCCCCGGGTGAAGAGTGGCCCAGCGGG	25	A	G	AG	18	7	GAGGATAGTTCCAAGGTTCCCGCTG	78	1	TLX3	44.6403
182_TP53_GTTTCG	/5Phos/GGTTGTCAGACAGGGTTTGTTTCGACTTCAGCTGCCCCGGGTGAAGAGTTTCGACCAAGA	25	G	A	GA	18	7	AAACCCTGTCTGACAACCTCTTGGT	74	4	TP53	58.462
183_TP53_GTTTCG	/5Phos/GAATGTCAGTCTGAGTCAGTTTCGACTTCAGCTGCCCCGGGTGAAGAGTTTCGAAGTGGA	25	G	A	GA	18	7	TGACTCAGACTGACATTCTCCACTT	72	4	TP53	41.1993
184_TP53_GTTTCG	/5Phos/GAATCAACCCACAGCTGCGTTTCGACTTCAGCTGCCCCGGGTGAAGAGTTTCGGGGTGTG	25	G	G	GG	18	7	GCAGCTGTGGGTTGATTCCACACCC	80	4	TP53	36.5982
185_TP53_GTTTCG	/5Phos/GCGCTCACGCCCACGGATGTTTCGACTTCAGCTGCCCCGGGTGAAGAGTTTCGTCTCGAA	25	G	A	GA	18	7	ATCCGTGGGCGTGAGCGCTTCGAGA	82	4	TP53	53.7351
186_ZFP42_CGTACG	/5Phos/AGCTAAGTTTAAACATGTCGTACGACTTCAGCTGCCCCGGGTGAAGACGTACGCAGGCCT	25	A	T	AT	18	7	ACATGTTTAAACTTAGCTAGGCCTG	70	1	ZFP42	236.958
187_ZFPM2_ATTCCG	/5Phos/AACTTATAGCATGTGTATATTCCGACTTCAGCTGCCCCGGGTGAAGAATTCCGTAAGGCG	25	A	G	AG	18	7	ATACACATGCTATAAGTTCGCCTTA	68	2	ZFPM2	63.5301
188_ZFPM2_ATTCCG	/5Phos/GTCGTCTTCGTGCTGAGGATTCCGACTTCAGCTGCCCCGGGTGAAGAATTCCGATTTGTG	25	G	G	GG	18	7	CCTCAGCACGAAGACGACCACAAAT	76	2	ZFPM2	113.378
189_ZFX_CTGACT	/5Phos/GTGTGAAGTGTTGTGTTCCTGACTACTTCAGCTGCCCCGGGTGAAGACTGACTATAAAAT	25	G	T	GT	18	7	GAACACAACACTTCACACATTTTAT	66	4	ZFX	54.5678
190_ZFX_CTGACT	/5Phos/AGGGCAGGCCAACTTCTTCTGACTACTTCAGCTGCCCCGGGTGAAGACTGACTTATTGTT	25	A	T	AT	18	7	AAGAAGTTGGCCTGCCCTAACAATA	72	4	ZFX	40.5195
191_ZFX_CTGACT	/5Phos/CTTCTTTATGATGTCGCACTGACTACTTCAGCTGCCCCGGGTGAAGACTGACTAGGCCAA	25	C	A	CA	18	7	TGCGACATCATAAAGAAGTTGGCCT	72	4	ZFX	46.3891
192_ZFX /// ZFY_TCAACT	/5Phos/CATATGCTTTTTAAGCTCTCAACTACTTCAGCTGCCCCGGGTGAAGATCAACTGTGTCTT	25	C	T	CT	18	7	GAGCTTAAAAAGCATATGAAGACAC	68	4	ZFX	150.919
1_MIMAT0000429_ATATAC	/5Phos/TTCTTAAGCAATAAATATACACTTCAGCTGCCCCGGGTGAAGAATATACCTACGCGTA	23	T	A	TA	14	9	TTATTGCTTAAGAATACGCGTAG	62	1	hsa-miR-137	26.9532
10_MIMAT0000761_CTAATC	/5Phos/AGGGGATGCGCTAATCACTTCAGCTGCCCCGGGTGAAGACTAATCACACCAATGCCCT	23	A	T	AT	10	13	CGCATCCCCTAGGGCATTGGTGT	74	1	hsa-miR-324-5p	20.1829
11_MIMAT0000443_TACCAT	/5Phos/AAAGGGTCTCAGGGATACCATACTTCAGCTGCCCCGGGTGAAGATACCATTCACAGGTT	24	A	T	AT	15	9	TCCCTGAGACCCTTTAACCTGTGA	72	1	hsa-miR-125a-5p	21.1922
12_MIMAT0003233_ATCCTA	/5Phos/TGGGTCGCATCCTAACTTCAGCTGCCCCGGGTGAAGAATCCTACTGAAACCAAGTA	21	T	A	TA	8	13	GCGACCCATACTTGGTTTCAG	64	1	hsa-miR-551b-3p	83.4363
13_MIMAT0000765_AACGTT	/5Phos/TTGCTCTTGAAACGTTACTTCAGCTGCCCCGGGTGAAGAAACGTTACATTTTTCGTTA	23	T	A	TA	10	13	TCAAGAGCAATAACGAAAAATGT	60	1	hsa-miR-335-5p	24.8477
14_MIMAT0000080_TAGTTG	/5Phos/TGCTGAACTGAGCCATAGTTGACTTCAGCTGCCCCGGGTGAAGATAGTTGCTGTTCC	22	T	C	TC	15	7	TGGCTCAGTTCAGCAGGAACAG	68	1	hsa-miR-24-3p	26.2957
15_MIMAT0004958_CATTAC	/5Phos/TATCATTGCACTGCATTACACTTCAGCTGCCCCGGGTGAAGACATTACGCTTTGACAA	23	T	A	TA	13	10	CAGTGCAATGATATTGTCAAAGC	64	1	hsa-miR-301b-3p	92.1813
16_MIMAT0000757_ACTTCA	/5Phos/TCAGTCTAGACTTCAACTTCAGCTGCCCCGGGTGAAGAACTTCACCTCAAGGAGCT	21	T	T	TT	9	12	CTAGACTGAAGCTCCTTGAGG	64	1	hsa-miR-151a-3p	15.9989
17_MIMAT0010214_TGTTGT	/5Phos/TGTGAGCTCCTCGATGTTGTACTTCAGCTGCCCCGGGTGAAGATGTTGTAGAC	18	T	C	TC	14	4	TCGAGGAGCTCACAGTCT	56	1	hsa-miR-151b	19.7461
18_MIMAT0000772_TTGGTT	/5Phos/AGGAGTCAGCTTGGTTACTTCAGCTGCCCCGGGTGAAGATTGGTTGAGCCCTGGACT	22	A	T	AT	10	12	GCTGACTCCTAGTCCAGGGCTC	72	1	hsa-miR-345-5p	33.118
19_MIMAT0000068_CCTAAA	/5Phos/TTATGTGCTGCTACCTAAAACTTCAGCTGCCCCGGGTGAAGACCTAAACACAAACCA	22	T	A	TA	13	9	TAGCAGCACATAATGGTTTGTG	62	1	hsa-miR-15a-5p	22.1848
2_MIMAT0000728_TAATCA	/5Phos/ACGAACAAATAATCAACTTCAGCTGCCCCGGGTGAAGATAATCATCACGCGAGCCGA	22	A	A	AA	9	13	TTTGTTCGTTCGGCTCGCGTGA	68	1	hsa-miR-375	25.4959
20_MIMAT0000424_TTTAGG	/5Phos/TCACTGTGATTTAGGACTTCAGCTGCCCCGGGTGAAGATTTAGGAAAGAGACCGGT	21	T	T	TT	9	12	TCACAGTGAACCGGTCTCTTT	62	1	hsa-miR-128-3p	15.552
21_MIMAT0000081_AGAGAG	/5Phos/AGTGCAATGAGAGAGACTTCAGCTGCCCCGGGTGAAGAAGAGAGTCAGACCGAGACA	22	A	A	AA	9	13	CATTGCACTTGTCTCGGTCTGA	66	1	hsa-miR-25-3p	15.0411
22_MIMAT0004683_GCATGT	/5Phos/TAGGTGTGTTGCATGTACTTCAGCTGCCCCGGGTGAAGAGCATGTTGAATCCTTGAA	22	T	A	TA	10	12	AACACACCTATTCAAGGATTCA	60	1	hsa-miR-362-3p	17.8298
23_MIMAT0000688_TGCTAC	/5Phos/TACTATTGCACTGTGCTACACTTCAGCTGCCCCGGGTGAAGATGCTACGCTTTGACAA	23	T	A	TA	13	10	CAGTGCAATAGTATTGTCAAAGC	64	1	hsa-miR-301a-3p	25.8895
24_MIMAT0000760_GTCTCA	/5Phos/TAGGCCCAGGGGCGTCTCAACTTCAGCTGCCCCGGGTGAAGAGTCTCATTCTAGGA	21	T	A	TA	13	8	GCCCCTGGGCCTATCCTAGAA	68	1	hsa-miR-331-3p	44.0798
25_MIMAT0000069_GACACT	/5Phos/TTTACGTGCTGCTAGACACTACTTCAGCTGCCCCGGGTGAAGAGACACTCGCCAATA	22	T	A	TA	14	8	TAGCAGCACGTAAATATTGGCG	64	1	hsa-miR-16-5p	26.0095
26_MIMAT0003266_CACTGT	/5Phos/TGACGTACACTGTACTTCAGCTGCCCCGGGTGAAGACACTGTTGACGATGACAACGA	22	T	A	TA	7	15	TACGTCATCGTTGTCATCGTCA	64	1	hsa-miR-598-3p	47.6005
27_MIMAT0000759_AGCATC	/5Phos/TGCACTGAAGCATCACTTCAGCTGCCCCGGGTGAAGAAGCATCACAAAGTTCTGTGA	22	T	A	TA	8	14	TCAGTGCATCACAGAACTTTGT	62	1	hsa-miR-148b-3p	217.824
28_MIMAT0004748_GTGCAT	/5Phos/CTCTGCCCCTCAGTGCATACTTCAGCTGCCCCGGGTGAAGAGTGCATAAAGTCTCGCT	23	C	T	CT	12	11	TGAGGGGCAGAGAGCGAGACTTT	72	1	hsa-miR-423-5p	31.7589
29_MIMAT0000255_CTGACT	/5Phos/AAGACACTGCCACTGACTACTTCAGCTGCCCCGGGTGAAGACTGACTACAACCAGCT	22	A	T	AT	12	10	TGGCAGTGTCTTAGCTGGTTGT	66	1	hsa-miR-34a-5p	52.9111
3_MIMAT0000441_TTCAAA	/5Phos/TAACCAAAGATTCAAAACTTCAGCTGCCCCGGGTGAAGATTCAAATCATACAGCTAGA	23	T	A	TA	10	13	TCTTTGGTTATCTAGCTGTATGA	62	1	hsa-miR-9-5p	29.5583
30_MIMAT0000689_TCGATC	/5Phos/TCTACGGGTGTCGATCACTTCAGCTGCCCCGGGTGAAGATCGATCCGCAAGGTCGGT	22	T	T	TT	10	12	CACCCGTAGAACCGACCTTGCG	72	1	hsa-miR-99b-5p	18.2137
31_MIMAT0004588_CGTCAT	/5Phos/TCAGCTAAGCTCTCGTCATACTTCAGCTGCCCCGGGTGAAGACGTCATGTTCACCAA	22	T	A	TA	13	9	AGAGCTTAGCTGATTGGTGAAC	64	1	hsa-miR-27b-5p	32.0298
32_MIMAT0004674_TATCGC	/5Phos/CTCCCAGTATCGCACTTCAGCTGCCCCGGGTGAAGATATCGCGGAGTAAACAACCCT	22	C	T	CT	7	15	CTGGGAGAGGGTTGTTTACTCC	68	1	hsa-miR-30c-1-3p	28.2237
33_MIMAT0004550_GCTCTA	/5Phos/TCTCCCAGGCTCTAACTTCAGCTGCCCCGGGTGAAGAGCTCTAAGAGTAAACAGCCT	22	T	T	TT	8	14	CTGGGAGAAGGCTGTTTACTCT	66	1	hsa-miR-30c-2-3p	43.1353
34_MIMAT0000420_TTAGCC	/5Phos/TGTTTACATTAGCCACTTCAGCTGCCCCGGGTGAAGATTAGCCAGCTGAGTGTAGGA	22	T	A	TA	8	14	TGTAAACATCCTACACTCAGCT	62	1	hsa-miR-30b-5p	24.9849
35_MIMAT0002174_GAAGGA	/5Phos/TGAGCCTGAGAAGGAACTTCAGCTGCCCCGGGTGAAGAGAAGGAATCGGGAGGGGAC	22	T	C	TC	9	13	TCAGGCTCAGTCCCCTCCCGAT	72	1	hsa-miR-484	27.0525
36_MIMAT0000104_CGATTG	/5Phos/TGCTGCTCGATTGACTTCAGCTGCCCCGGGTGAAGACGATTGTGATAGCCCTGTACAA	23	T	A	TA	7	16	AGCAGCATTGTACAGGGCTATCA	68	1	hsa-miR-107	44.0138
37_MIMAT0004548_CCAGTT	/5Phos/TTGGGGTAAGGGCTTCCAGTTACTTCAGCTGCCCCGGGTGAAGACCAGTTATACTTT	22	T	T	TT	15	7	AAGCCCTTACCCCAAAAAGTAT	62	1	hsa-miR-129-1-3p	26.1681
38_MIMAT0004605_ACCTTG	/5Phos/TTGGGGTAAGGGCTTACCTTGACTTCAGCTGCCCCGGGTGAAGAACCTTGATGCTTT	22	T	T	TT	15	7	AAGCCCTTACCCCAAAAAGCAT	64	1	hsa-miR-129-2-3p	112.534
39_MIMAT0003258_AAGAGG	/5Phos/TGAATAAGCTCAAGAGGACTTCAGCTGCCCCGGGTGAAGAAAGAGGCTGCACTTTTA	22	T	A	TA	11	11	GAGCTTATTCATAAAAGTGCAG	60	1	hsa-miR-590-5p	83.668
4_MIMAT0001541_ACACAT	/5Phos/TACACTGCCAACACATACTTCAGCTGCCCCGGGTGAAGAACACATACCAGCTAACAA	22	T	A	TA	10	12	TGGCAGTGTATTGTTAGCTGGT	64	1	hsa-miR-449a	20.3176
40_MIMAT0004955_TGGCTA	/5Phos/TGTATTATATTGGCTAACTTCAGCTGCCCCGGGTGAAGATGGCTACACTTAGCAGGT	22	T	T	TT	10	12	ATATAATACAACCTGCTAAGTG	58	1	hsa-miR-374b-5p	78.5593
41_MIMAT0004692_CTTGAG	/5Phos/TTGCTTTATAACTTGAGACTTCAGCTGCCCCGGGTGAAGACTTGAGAATCAGTCTCA	22	T	A	TA	11	11	TTATAAAGCAATGAGACTGATT	56	1	hsa-miR-340-5p	34.3021
42_MIMAT0000082_AATGCC	/5Phos/TTACTTGAAAATGCCACTTCAGCTGCCCCGGGTGAAGAAATGCCAGCCTATCCTGGA	22	T	A	TA	9	13	TTCAAGTAATCCAGGATAGGCT	62	1	hsa-miR-26a-5p	16.4906
43_MIMAT0000243_ATTCCG	/5Phos/TCTGTAGTGCACTGAATTCCGACTTCAGCTGCCCCGGGTGAAGAATTCCGACAAAGT	22	T	T	TT	15	7	TCAGTGCACTACAGAACTTTGT	62	1	hsa-miR-148a-3p	34.1093
44_MIMAT0000099_TCTGGA	/5Phos/TCACAGTACTGTATCTGGAACTTCAGCTGCCCCGGGTGAAGATCTGGATTCAGTTA	21	T	A	TA	13	8	TACAGTACTGTGATAACTGAA	56	1	hsa-miR-101-3p	48.9194
45_MIMAT0000086_GGTGTT	/5Phos/TTTCAGATGGTGCTAGGTGTTACTTCAGCTGCCCCGGGTGAAGAGGTGTTTAACCGA	22	T	A	TA	15	7	TAGCACCATCTGAAATCGGTTA	62	1	hsa-miR-29a-3p	30.2096
46_MIMAT0000101_GGGAAA	/5Phos/TGCTGCTGGGAAAACTTCAGCTGCCCCGGGTGAAGAGGGAAATCATAGCCCTGTACAA	23	T	A	TA	7	16	AGCAGCATTGTACAGGGCTATGA	68	1	hsa-miR-103a-3p	22.0897
47_MIMAT0000261_GTACGC	/5Phos/TCTACCAGTGCCATAGTACGCACTTCAGCTGCCCCGGGTGAAGAGTACGCAGTGAAT	22	T	T	TT	15	7	TATGGCACTGGTAGAATTCACT	62	1	hsa-miR-183-5p	27.8729
48_MIMAT0000076_GCGTAC	/5Phos/TAAGCTAGCGTACACTTCAGCTGCCCCGGGTGAAGAGCGTACTCAACATCAGTCTGA	22	T	A	TA	7	15	TAGCTTATCAGACTGATGTTGA	60	1	hsa-miR-21-5p	53.0391
49_MIMAT0004672_TGACCG	/5Phos/ACCCACAGTGCGGTGACCGACTTCAGCTGCCCCGGGTGAAGATGACCGGCAGCAAGT	22	A	T	AT	13	9	CCGCACTGTGGGTACTTGCTGC	72	1	hsa-miR-106b-3p	62.4885
5_MIMAT0004947_ATGTGT	/5Phos/AGTGTAATGGAATGTGTACTTCAGCTGCCCCGGGTGAAGAATGTGTAGAGGCAGGGT	22	A	T	AT	11	11	TCCATTACACTACCCTGCCTCT	66	1	hsa-miR-885-5p	14.6672
50_MIMAT0004694_TCCGAG	/5Phos/TAGCACCCCTTCCGAGACTTCAGCTGCCCCGGGTGAAGATCCGAGTCAATCACAGA	21	T	A	TA	10	11	AGGGGTGCTATCTGTGATTGA	62	1	hsa-miR-342-5p	33.6343
51_MIMAT0000423_CTCGGA	/5Phos/TAGGGTCTCAGGGACTCGGAACTTCAGCTGCCCCGGGTGAAGACTCGGATCACAAGT	22	T	T	TT	14	8	TCCCTGAGACCCTAACTTGTGA	66	1	hsa-miR-125b-5p	24.9981
52_MIMAT0005898_GAGGAG	/5Phos/CCAAAAATCCATTGAGGAGACTTCAGCTGCCCCGGGTGAAGAGAGGAGCCTGCT	19	C	T	CT	13	6	AATGGATTTTTGGAGCAGG	54	1	hsa-miR-1246	16.017
53_MIMAT0000440_CGGTCA	/5Phos/TTCCGTTGCGGTCAACTTCAGCTGCCCCGGGTGAAGACGGTCACAGCTGCTTTTGGGA	23	T	A	TA	8	15	CAACGGAATCCCAAAAGCAGCTG	70	1	hsa-miR-191-5p	32.814
54_MIMAT0000095_GGAAGG	/5Phos/TGTGCTAGTGCCAAAGGAAGGACTTCAGCTGCCCCGGGTGAAGAGGAAGGAGCAAAAA	23	T	A	TA	15	8	TTTGGCACTAGCACATTTTTGCT	64	1	hsa-miR-96-5p	32.1743
55_MIMAT0000273_ACGCGC	/5Phos/TGCCAGCTGAGATTAACGCGCACTTCAGCTGCCCCGGGTGAAGAACGCGCTCACAGT	22	T	T	TT	15	7	TAATCTCAGCTGGCAACTGTGA	64	1	hsa-miR-216a-5p	17.2351
56_MIMAT0000093_CAGCCG	/5Phos/ACAGCACTTTGCAGCCGACTTCAGCTGCCCCGGGTGAAGACAGCCGCTACCTGCACGA	23	A	A	AA	11	12	CAAAGTGCTGTTCGTGCAGGTAG	70	1	hsa-miR-93-5p	18.5561
57_MIMAT0000087_CCCAGG	/5Phos/TGTTTACACCCAGGACTTCAGCTGCCCCGGGTGAAGACCCAGGCTTCCAGTCGAGGA	22	T	A	TA	8	14	TGTAAACATCCTCGACTGGAAG	64	1	hsa-miR-30a-5p	13.2835
58_MIMAT0000275_ATCACG	/5Phos/TCAAGCACAAATCACGACTTCAGCTGCCCCGGGTGAAGAATCACGACATGGTTAGA	21	T	A	TA	10	11	TTGTGCTTGATCTAACCATGT	58	1	hsa-miR-218-5p	18.9528
59_MIMAT0000684_CGATGT	/5Phos/TGGAAGCACTTACGATGTACTTCAGCTGCCCCGGGTGAAGACGATGTTCACCAAAACA	23	T	A	TA	12	11	TAAGTGCTTCCATGTTTTGGTGA	64	1	hsa-miR-302a-3p	31.1025
6_MIMAT0004567_AGTACT	/5Phos/CCAGACTCAACTCTAGTACTACTTCAGCTGCCCCGGGTGAAGAAGTACTCGGGACGT	22	C	T	CT	14	8	AGAGTTGAGTCTGGACGTCCCG	70	1	hsa-miR-219a-1-3p	21.1268
60_MIMAT0000715_TTAGGC	/5Phos/TGGAAGCACTTATTAGGCACTTCAGCTGCCCCGGGTGAAGATTAGGCCTACTAAAACA	23	T	A	TA	12	11	TAAGTGCTTCCATGTTTTAGTAG	62	1	hsa-miR-302b-3p	65.8889
61_MIMAT0000717_TGACCA	/5Phos/TGGAAGCACTTATGACCAACTTCAGCTGCCCCGGGTGAAGATGACCACCACTGAAACA	23	T	A	TA	12	11	TAAGTGCTTCCATGTTTCAGTGG	66	1	hsa-miR-302c-3p	41.7906
62_MIMAT0000718_ACAGTG	/5Phos/TGGAAGCACTTAACAGTGACTTCAGCTGCCCCGGGTGAAGAACAGTGACACTCAAACA	23	T	A	TA	12	11	TAAGTGCTTCCATGTTTGAGTGT	64	1	hsa-miR-302d-3p	23.464
63_MIMAT0000719_GCCAAT	/5Phos/TGCTAAAGTGCAATTGCCAATACTTCAGCTGCCCCGGGTGAAGAGCCAATTCACCAT	22	T	T	TT	15	7	AATTGCACTTTAGCAATGGTGA	60	1	hsa-miR-367-3p	17.7189
64_MIMAT0000724_CAGATC	/5Phos/TGTCGCAGCACTTTCAGATCACTTCAGCTGCCCCGGGTGAAGACAGATCACGCTCAAA	23	T	A	TA	14	9	AAAGTGCTGCGACATTTGAGCGT	68	1	hsa-miR-372-3p	25.3452
65_MIMAT0000726_ACTTGA	/5Phos/TCGAAGCACTTCACTTGAACTTCAGCTGCCCCGGGTGAAGAACTTGAACACCCCAAAA	23	T	A	TA	12	11	GAAGTGCTTCGATTTTGGGGTGT	68	1	hsa-miR-373-3p	29.8033
66_MIMAT0002826_GATCAG	/5Phos/TTCTTTTGGAGAAGATCAGACTTCAGCTGCCCCGGGTGAAGAGATCAGCAGAAAGTGCT	24	T	T	TT	13	11	TTCTCCAAAAGAAAGCACTTTCTG	66	1	hsa-miR-515-5p	30.2139
67_MIMAT0004568_TAGCTT	/5Phos/TTGTATGCCAGGTTAGCTTACTTCAGCTGCCCCGGGTGAAGATAGCTTAAATCTACA	22	T	A	TA	13	9	ACCTGGCATACAATGTAGATTT	60	1	hsa-miR-221-5p	13.6963
68_MIMAT0000617_GGCTAC	/5Phos/TACCCGGCAGTATTAGGCTACACTTCAGCTGCCCCGGGTGAAGAGGCTACTCCATCAT	23	T	T	TT	15	8	TAATACTGCCGGGTAATGATGGA	66	1	hsa-miR-200c-3p	18.1184
69_MIMAT0000428_CTTGTA	/5Phos/TAAAAAGCCATACTTGTAACTTCAGCTGCCCCGGGTGAAGACTTGTATCACATAGGAA	23	T	A	TA	12	11	TATGGCTTTTTATTCCTATGTGA	60	1	hsa-miR-135a-5p	23.1747
7_MIMAT0004675_GATATC	/5Phos/CCAGCCACAATTCTGATATCACTTCAGCTGCCCCGGGTGAAGAGATATCACAGATGT	22	C	T	CT	14	8	AGAATTGTGGCTGGACATCTGT	64	1	hsa-miR-219a-2-3p	29.2295
70_MIMAT0000266_AGTCAA	/5Phos/TGAAGGAAGTCAAACTTCAGCTGCCCCGGGTGAAGAAGTCAACAGACTCCGGTGGAA	22	T	A	TA	7	15	TCCTTCATTCCACCGGAGTCTG	68	1	hsa-miR-205-5p	18.2157
71_MIMAT0003218_AGTTCC	/5Phos/GAGTGCAATAAGTTCCACTTCAGCTGCCCCGGGTGAAGAAGTTCCGGAGGCCGGGAC	22	G	C	GC	10	12	TATTGCACTCGTCCCGGCCTCC	72	1	hsa-miR-92b-3p	16.9227
72_MIMAT0000758_ATGTCA	/5Phos/TGAAAAGCCATAATGTCAACTTCAGCTGCCCCGGGTGAAGAATGTCATCACATAGGAA	23	T	A	TA	12	11	TATGGCTTTTCATTCCTATGTGA	62	1	hsa-miR-135b-5p	33.2012
73_MIMAT0000274_CCGTCC	/5Phos/TGCAGTACCGTCCACTTCAGCTGCCCCGGGTGAAGACCGTCCTCCAATCAGTTCCTGA	23	T	A	TA	7	16	TACTGCATCAGGAACTGATTGGA	66	1	hsa-miR-217	60.4793
74_MIMAT0000723_GTAGAG	/5Phos/TGGCGGCACTTGTAGAGACTTCAGCTGCCCCGGGTGAAGAGTAGAGACACTCAAAAGA	23	T	A	TA	11	12	AAGTGCCGCCATCTTTTGAGTGT	68	1	hsa-miR-371a-3p	34.69
75_MIMAT0019893_GTCCGC	/5Phos/TGTGGGGGCACTTGTCCGCACTTCAGCTGCCCCGGGTGAAGAGTCCGCGCACTCAAAC	23	T	C	TC	13	10	AAGTGCCCCCACAGTTTGAGTGC	72	1	hsa-miR-371b-3p	18.493
76_MIMAT0002858_GTGAAA	/5Phos/AGGGAAGCACTTTGTGTGAAAACTTCAGCTGCCCCGGGTGAAGAGTGAAAACACTCTAA	24	A	A	AA	15	9	ACAAAGTGCTTCCCTTTAGAGTGT	68	1	hsa-miR-520g-3p	25.6657
77_MIMAT0002852_GTGGCC	/5Phos/TGCACGATGTGGCCACTTCAGCTGCCCCGGGTGAAGAGTGGCCACACTCTAAAGGGA	22	T	A	TA	8	14	ATCGTGCATCCCTTTAGAGTGT	64	1	hsa-miR-517a-3p	37.4286
8_MIMAT0019748_TCAACT	/5Phos/CCAAACGCAATTCTTCAACTACTTCAGCTGCCCCGGGTGAAGATCAACTACTGATTGT	23	C	T	CT	14	9	AGAATTGCGTTTGGACAATCAGT	64	1	hsa-miR-219b-3p	18.5812
9_MIMAT0000450_CAACTA	/5Phos/AGACACGGAGCCAGACAACTAACTTCAGCTGCCCCGGGTGAAGACAACTAGGGAGTGA	23	A	A	AA	15	8	TCTGGCTCCGTGTCTTCACTCCC	74	1	hsa-miR-149-5p	15.5501

## Sheet: Supplementary Table S3
Supplementary Table S3	Probe sequences for multiplexed experiment (957 mRNA probes, 77 miRNA probes)
	mRNA RCA (T2S3*)	AGAGCCCGCGCCACCGATTTAAT
	miRNA RCA (R23.3* short)	TCAAGGCGCGGGCAG
	mRNA 9mer SBL primer plus direction (T2S3)	ATTAAATCGGTGGCGCGGGCTCT
	mRNA 9mer SBL primer minus direction (T2S3)	/5Phos/ATTAAATCGGTGGCGCGGGCTCT
	miRNA 9mer SBL primer plus direction (R23.3)	ATAGCGATCTGCCCGCGCCTTGA
	miRNA 9mer SBL primer minus direction (R23.3)	/5Phos/ATAGCGATCTGCCCGCGCCTTGA
Well Position	Name	Sequence
A1	ACTN1_1932-1957_68_6off_0.9ss	/5Phos/AGGTCTGGACAATCTTGGcttcATTAAATCGGTGGCGCGGGCTCTgcaacttcACGTGGT
A2	ACTN1_2646-2671_68_6off_1.3ss	/5Phos/TATCTGTGTCGGCTGTCTcttcATTAAATCGGTGGCGCGGGCTCTgcaacttcTCTGCTG
A3	ACTN1_2602-2627_72_6off_2.2ss	/5Phos/TGGAATGTCACTACCCCCcttcATTAAATCGGTGGCGCGGGCTCTgcaacttcGAAGGCC
A4	ACTN1_1983-2008_68_6off_2.5ss	/5Phos/CCTGAGGCGTGATGGTTGcttcATTAAATCGGTGGCGCGGGCTCTgcaacttcTTGATCT
A5	ACTN1_1454-1479_70_6off_2.6ss	/5Phos/ATAGTCCTTCTGTCGCAGcttcATTAAATCGGTGGCGCGGGCTCTgcaacttcCGGTCTC
A6	ACTN1_892-917_72_6off_2.6ss	/5Phos/TCATCCGGTCGGGCAGTTcttcATTAAATCGGTGGCGCGGGCTCTgcaacttcGGCTTTC
A7	ACTN1_2557-2582_68_6off_2.7ss	/5Phos/ATGCGGGCAAATTCTGCTcttcATTAAATCGGTGGCGCGGGCTCTgcaacttcGCTCATG
A8	ACTN1_1603-1628_68_6off_3.1ss	/5Phos/ACACTGGGTGAGTCATAActtcATTAAATCGGTGGCGCGGGCTCTgcaacttcGGCGTTG
A9	ACTN1_3008-3033_70_6off_3.1ss	/5Phos/TGTCACTTCGCGGGCAGGcttcATTAAATCGGTGGCGCGGGCTCTgcaacttcTGTAAAC
A10	ACTN1_2217-2242_68_6off_3.4ss	/5Phos/TCTTCTCATACTGCCGCActtcATTAAATCGGTGGCGCGGGCTCTgcaacttcACGATGC
A11	ADAM7_196-221_68_6off_1.5ss	/5Phos/CCAGTATCTCGCTTCTGTgttcATTAAATCGGTGGCGCGGGCTCTgatggttcGGTGTGT
A12	ADAM7_997-1022_72_6off_1.8ss	/5Phos/AGGCACATACCCCCTGGAgttcATTAAATCGGTGGCGCGGGCTCTgatggttcATAGGGC
B1	ADAM7_3152-3177_68_6off_2.0ss	/5Phos/ATCCCCCATCCCATAACAgttcATTAAATCGGTGGCGCGGGCTCTgatggttcCAGGGTA
B2	ADAM7_1460-1485_68_6off_2.3ss	/5Phos/ATCTTTCGCCGGTCTGCAgttcATTAAATCGGTGGCGCGGGCTCTgatggttcCACATTC
B3	ADAM7_1104-1129_70_6off_2.6ss	/5Phos/CGTCATGCTGCATCCCAAgttcATTAAATCGGTGGCGCGGGCTCTgatggttcGGGAACT
B4	ADAM7_1591-1616_68_6off_3.1ss	/5Phos/TCCTCACGAGTTGGACATgttcATTAAATCGGTGGCGCGGGCTCTgatggttcGCACTGA
B5	ADAM7_1763-1788_72_6off_3.4ss	/5Phos/AAGCTCCCCTCCAGTGCAgttcATTAAATCGGTGGCGCGGGCTCTgatggttcGAGAGGA
B6	ADAM7_2111-2136_68_6off_3.7ss	/5Phos/ACCGACAATAACCAGGACgttcATTAAATCGGTGGCGCGGGCTCTgatggttcCTCCGAT
B7	ADAM7_1512-1537_72_6off_3.8ss	/5Phos/CCTTAGGACAGGCAGGCGgttcATTAAATCGGTGGCGCGGGCTCTgatggttcAACTGGT
B8	ADAM7_145-170_68_6off_4.7ss	/5Phos/TGACCCTCTACTCCAAGGgttcATTAAATCGGTGGCGCGGGCTCTgatggttcCAGTTGT
B9	ADAMTS1_2153-2178_70_6off_1.1ss	/5Phos/CGAACAGTCTCCCCAAGGttacATTAAATCGGTGGCGCGGGCTCTaggcttacACGTTCT
B10	ADAMTS1_1175-1200_68_6off_1.5ss	/5Phos/TCCAGTTCCTGTGGGCTGttacATTAAATCGGTGGCGCGGGCTCTaggcttacTTATGCT
B11	ADAMTS1_2186-2211_68_6off_1.6ss	/5Phos/CATCGTGTACTGGACTCCttacATTAAATCGGTGGCGCGGGCTCTaggcttacATTCCCT
B12	ADAMTS1_1216-1241_70_6off_1.6ss	/5Phos/ACATAGCGGTGACTGGACttacATTAAATCGGTGGCGCGGGCTCTaggcttacGGTTTCC
C1	ADAMTS1_2215-2240_70_6off_1.8ss	/5Phos/TTCTTTGGGACTGGGTTGttacATTAAATCGGTGGCGCGGGCTCTaggcttacCCCTCCA
C2	ADAMTS1_1427-1452_70_6off_1.9ss	/5Phos/CCGCAGAGTGAGGGCAGCttacATTAAATCGGTGGCGCGGGCTCTaggcttacAAAAGTT
C3	ADAMTS1_4348-4373_70_6off_1.9ss	/5Phos/ACGACTGTTGGACCAGCTttacATTAAATCGGTGGCGCGGGCTCTaggcttacCCAGGAT
C4	ADAMTS1_3127-3152_70_6off_2.0ss	/5Phos/TTCACTTCCTTTGCACACttacATTAAATCGGTGGCGCGGGCTCTaggcttacGGCTGGC
C5	ADAMTS1_1538-1563_68_6off_2.0ss	/5Phos/ACATGTCTGGGACCCACAttacATTAAATCGGTGGCGCGGGCTCTaggcttacGAGTATC
C6	ADAMTS1_3440-3465_68_6off_2.0ss	/5Phos/ACTGGCAAGATACGCTGGttacATTAAATCGGTGGCGCGGGCTCTaggcttacACTGGTT
C7	ADCY2_1137-1162_68_6off_1.9ss	/5Phos/TGGCATGGTTAGGGAGAGcgtaATTAAATCGGTGGCGCGGGCTCTacgacgtaCAGTTCT
C8	ADCY2_5359-5384_68_6off_2.5ss	/5Phos/ACTCAGGGTAGGTGAACTcgtaATTAAATCGGTGGCGCGGGCTCTacgacgtaGGTGTTC
C9	ADCY2_3458-3483_70_6off_2.6ss	/5Phos/TCCATAGGACAGACAGCAcgtaATTAAATCGGTGGCGCGGGCTCTacgacgtaCAGAGGC
C10	ADCY2_5759-5784_70_6off_2.6ss	/5Phos/CTGAAGCTTGATCAGGGAcgtaATTAAATCGGTGGCGCGGGCTCTacgacgtaGGGAGGT
C11	ADCY2_369-394_68_6off_2.7ss	/5Phos/ACTCGATGCAGACCAGGAcgtaATTAAATCGGTGGCGCGGGCTCTacgacgtaAACACAG
C12	ADCY2_5594-5619_70_6off_2.8ss	/5Phos/TGGGACCACACCTAGAAGcgtaATTAAATCGGTGGCGCGGGCTCTacgacgtaGCTCCTA
D1	ADCY2_1328-1353_72_6off_2.8ss	/5Phos/TCCAGCTTCCATGTGGTTcgtaATTAAATCGGTGGCGCGGGCTCTacgacgtaGGACCCC
D2	ADCY2_5855-5880_68_6off_2.9ss	/5Phos/TCAACTGCTAATCAACTGcgtaATTAAATCGGTGGCGCGGGCTCTacgacgtaCCTGGCC
D3	ADCY2_1636-1661_70_6off_3.1ss	/5Phos/TTGCCGTTCTCTGTGGTCcgtaATTAAATCGGTGGCGCGGGCTCTacgacgtaGCTGATC
D4	ADCY2_3807-3832_68_6off_3.3ss	/5Phos/AATGAGACAATGGGTGAGcgtaATTAAATCGGTGGCGCGGGCTCTacgacgtaCACTGGC
D5	AGT_1574-1599_72_6off_2.3ss	/5Phos/TGGGCGGTTCAGGGTCACaagcATTAAATCGGTGGCGCGGGCTCTtagcaagcACAGGAA
D6	AGT_652-677_70_6off_2.5ss	/5Phos/TCCAAGGCTCCCAGATAGaagcATTAAATCGGTGGCGCGGGCTCTtagcaagcTGTGTGG
D7	AGT_509-534_72_6off_4.1ss	/5Phos/TGCGGCCCTCAACTTGTCaagcATTAAATCGGTGGCGCGGGCTCTtagcaagcCGACCAT
D8	AGT_15-40_72_6off_4.1ss	/5Phos/ACACTCACGCTGGGACCTaagcATTAAATCGGTGGCGCGGGCTCTtagcaagcAGAAGCG
D9	AGT_541-566_68_6off_4.4ss	/5Phos/AAGCCCAAGAAGTTGGCCaagcATTAAATCGGTGGCGCGGGCTCTtagcaagcTATACGG
D10	AGT_185-210_68_6off_4.8ss	/5Phos/TAGTACCCAGAACAACGGaagcATTAAATCGGTGGCGCGGGCTCTtagcaagcTCTGCTG
D11	AGT_1828-1853_68_6off_5.2ss	/5Phos/AGACCAAGGAGAAACGGCaagcATTAAATCGGTGGCGCGGGCTCTtagcaagcCACACTT
D12	AGT_422-447_70_6off_5.6ss	/5Phos/CTTGGCCTGAATTGGAGCaagcATTAAATCGGTGGCGCGGGCTCTtagcaagcGGGATGT
E1	AGT_1167-1192_70_6off_5.8ss	/5Phos/CACTCCAGTGCTGGAAGGaagcATTAAATCGGTGGCGCGGGCTCTtagcaagcTGGATGT
E2	AGT_1728-1753_68_6off_5.8ss	/5Phos/ATCTGCTGCTGGCCTTTGaagcATTAAATCGGTGGCGCGGGCTCTtagcaagcGGTTGTT
E3	APEX1_669-694_70_6off_2.5ss	/5Phos/AGTGGGCACTGGCGGGAAgagtATTAAATCGGTGGCGCGGGCTCTaagcgagtAACTTTG
E4	APEX1_126-151_68_6off_3.0ss	/5Phos/TCAAGCTTGCCGTTCAGAgagtATTAAATCGGTGGCGCGGGCTCTaagcgagtTCCTGAC
E5	APEX1_1335-1360_70_6off_3.1ss	/5Phos/AGCCTGGTTGGAGGATTCgagtATTAAATCGGTGGCGCGGGCTCTaagcgagtTCACAGG
E6	APEX1_240-265_73_6off_3.3ss	/5Phos/AACGCCCTTGGGCAGCTGgagtATTAAATCGGTGGCGCGGGCTCTaagcgagtCGTTACG
E7	APEX1_1203-1228_68_6off_3.4ss	/5Phos/AGTGCTAGGTATAGGGTGgagtATTAAATCGGTGGCGCGGGCTCTaagcgagtGTGTCAC
E8	APEX1_1145-1170_68_6off_3.6ss	/5Phos/TGCTGTCACACAATGCAGgagtATTAAATCGGTGGCGCGGGCTCTaagcgagtCGGATCT
E9	APEX1_576-601_68_6off_3.8ss	/5Phos/TGAAGTTCAGCTGGTAGTgagtATTAAATCGGTGGCGCGGGCTCTaagcgagtCAGCTCC
E10	APEX1_46-71_72_6off_4.1ss	/5Phos/AGCCTAGCTCCTCCTAACgagtATTAAATCGGTGGCGCGGGCTCTaagcgagtCGATGGC
E11	APEX1_786-811_70_6off_4.4ss	/5Phos/AGACCTCGGCCTGCATTAgagtATTAAATCGGTGGCGCGGGCTCTaagcgagtTCGTACC
E12	APEX1_456-481_68_6off_4.7ss	/5Phos/ACATTCCAAGAGCAGATCgagtATTAAATCGGTGGCGCGGGCTCTaagcgagtCCCATCC
F1	AXL_180-205_72_6off_1.0ss	/5Phos/TTATGGGCTTCGCAGGAGtggtATTAAATCGGTGGCGCGGGCTCTatgctggtCTTGGCG
F2	AXL_2358-2383_68_6off_1.1ss	/5Phos/AGGAAGACAGGGCTGCAAtggtATTAAATCGGTGGCGCGGGCTCTatgctggtGATAGGT
F3	AXL_1445-1470_68_6off_1.1ss	/5Phos/AGCTGTGTAGGTCTCCATtggtATTAAATCGGTGGCGCGGGCTCTatgctggtAGGAGGA
F4	AXL_1091-1116_68_6off_1.7ss	/5Phos/AGGTAGCTTCAGTGGTCCtggtATTAAATCGGTGGCGCGGGCTCTatgctggtCTGTTCA
F5	AXL_1941-1966_70_6off_1.9ss	/5Phos/AAACTTGGCCGGTCCTGGtggtATTAAATCGGTGGCGCGGGCTCTatgctggtCTCTGTA
F6	AXL_1789-1814_68_6off_2.0ss	/5Phos/TCTTGTGGCAATCTCCCAtggtATTAAATCGGTGGCGCGGGCTCTatgctggtTTTGGCC
F7	AXL_1672-1697_72_6off_2.1ss	/5Phos/TCCCTGGCGGTAGTAGTCtggtATTAAATCGGTGGCGCGGGCTCTatgctggtCGATACG
F8	AXL_2104-2129_68_6off_2.2ss	/5Phos/ATCCTTAGGGTCTGGCTGtggtATTAAATCGGTGGCGCGGGCTCTatgctggtTACAGGA
F9	AXL_2478-2503_68_6off_2.2ss	/5Phos/AGGGCTTCAGATATTGCAtggtATTAAATCGGTGGCGCGGGCTCTatgctggtACCTGGG
F10	AXL_1226-1251_72_6off_2.5ss	/5Phos/CCTGGTTGAGCTGGCCTTtggtATTAAATCGGTGGCGCGGGCTCTatgctggtGAGTCGT
F11	CALM3_1899-1924_68_6off_3.2ss	/5Phos/AGACGACTGAACTGCCCAacatATTAAATCGGTGGCGCGGGCTCTgcgaacatAAAACCC
F12	CALM3_1238-1263_75_6off_3.3ss	/5Phos/TGGCCCCCTCGACCCCCTacatATTAAATCGGTGGCGCGGGCTCTgcgaacatTGTGAGT
G1	CALM3_1376-1401_68_6off_3.5ss	/5Phos/ACGCGGGCAAGTCCAATTacatATTAAATCGGTGGCGCGGGCTCTgcgaacatTTCAGGA
G2	CALM3_1323-1348_68_6off_3.6ss	/5Phos/AAACCTCAGAAAGCCAATacatATTAAATCGGTGGCGCGGGCTCTgcgaacatCCCAGCC
G3	CALM3_1109-1134_70_6off_3.7ss	/5Phos/CACAGGGCTGGTTGCATGacatATTAAATCGGTGGCGCGGGCTCTgcgaacatGTGGAAT
G4	CALM3_1479-1504_72_6off_4.0ss	/5Phos/ATTCCTAGGACGGGCCCTacatATTAAATCGGTGGCGCGGGCTCTgcgaacatCACATCC
G5	CALM3_442-467_72_6off_4.0ss	/5Phos/TCGGATCTCCTCCTCACTacatATTAAATCGGTGGCGCGGGCTCTgcgaacatACGCCTC
G6	CALM3_1628-1653_72_6off_4.3ss	/5Phos/TCTTGAGAGCGTGGTGGGacatATTAAATCGGTGGCGCGGGCTCTgcgaacatTGCGTTC
G7	CALM3_1999-2024_70_6off_4.3ss	/5Phos/TTGATCGACCTGGGCAGTacatATTAAATCGGTGGCGCGGGCTCTgcgaacatAAGCCAC
G8	CALM3_1834-1859_75_6off_4.5ss	/5Phos/ATCATGCTCTCCGCTGGGacatATTAAATCGGTGGCGCGGGCTCTgcgaacatGGCACGG
G9	CAVIN1_61-86_70_6off_1.1ss	/5Phos/TGGAGCGGGAGACTAGGGacagATTAAATCGGTGGCGCGGGCTCTctgaacagGAATAGT
G10	CAVIN1_2953-2978_72_6off_1.5ss	/5Phos/CCAGCTCTCAACTTGGTGacagATTAAATCGGTGGCGCGGGCTCTctgaacagCTCCCCT
G11	CAVIN1_1717-1742_68_6off_2.0ss	/5Phos/ACTGGGAGTGGAGTTCCTacagATTAAATCGGTGGCGCGGGCTCTctgaacagCTCTAAG
G12	CAVIN1_1825-1850_68_6off_2.3ss	/5Phos/AACCAGGACAGGGATTGAacagATTAAATCGGTGGCGCGGGCTCTctgaacagCTTGGAC
H1	CAVIN1_3245-3270_68_6off_2.9ss	/5Phos/AAACCAATGAGGTCTGGGacagATTAAATCGGTGGCGCGGGCTCTctgaacagGACAAGG
H2	CAVIN1_2235-2260_70_6off_3.1ss	/5Phos/CCCTCACATGCATGTCGTacagATTAAATCGGTGGCGCGGGCTCTctgaacagGTGCCAT
H3	CAVIN1_3345-3370_70_6off_3.1ss	/5Phos/CGTGTCTTGAGAACCCAGacagATTAAATCGGTGGCGCGGGCTCTctgaacagACCTGGT
H4	CAVIN1_1980-2005_72_6off_3.2ss	/5Phos/CCCCCAGGGATCAGGGTGacagATTAAATCGGTGGCGCGGGCTCTctgaacagTTTGAGT
H5	CAVIN1_1930-1955_72_6off_3.2ss	/5Phos/AGCAGCTGGGTGGGTGGTacagATTAAATCGGTGGCGCGGGCTCTctgaacagGAATGAC
H6	CAVIN1_3762-3787_70_6off_3.4ss	/5Phos/ACGTGAGAGGTTCCCCAAacagATTAAATCGGTGGCGCGGGCTCTctgaacagCACAGCA
H7	TRIM55_553-578_70_6off_1.4ss	/5Phos/TGGCCTGGTGGACTCCTGctcaATTAAATCGGTGGCGCGGGCTCTgtcactcaTCTTTTC
H8	TRIM55_101-126_68_6off_1.9ss	/5Phos/TTTCTCTCGGTGGAGGACctcaATTAAATCGGTGGCGCGGGCTCTgtcactcaCTTTACG
H9	TRIM55_403-428_68_6off_2.1ss	/5Phos/TCTTGTGGGCAAATACGGctcaATTAAATCGGTGGCGCGGGCTCTgtcactcaTACCTCC
H10	TRIM55_20-45_73_6off_2.2ss	/5Phos/ACGGTGGGCTGACGTGTCctcaATTAAATCGGTGGCGCGGGCTCTgtcactcaTCACGTG
H11	TRIM55_630-655_70_6off_2.5ss	/5Phos/ACTTCGCAGTTCAGACAGctcaATTAAATCGGTGGCGCGGGCTCTgtcactcaGGTGGGT
H12	TRIM55_1046-1071_68_6off_2.6ss	/5Phos/TCCTGTTCAGAGGTCCCTctcaATTAAATCGGTGGCGCGGGCTCTgtcactcaGCAGAAA
A1	CD274_1325-1350_68_6off_0.6ss	/5Phos/ATTGAGTGGAGGCAAAGGggttATTAAATCGGTGGCGCGGGCTCTggatggttTTGAGGC
A2	CD274_602-627_68_6off_1.8ss	/5Phos/CTTACCACTCAGGACTTGggttATTAAATCGGTGGCGCGGGCTCTggatggttTGGTGGT
A3	CD274_760-785_68_6off_1.8ss	/5Phos/AGAGGTAGTTCTGGGATGggttATTAAATCGGTGGCGCGGGCTCTggatggttATGTGCC
A4	CD274_3041-3066_68_6off_2.0ss	/5Phos/CAAGGTACACTGCCGGAAggttATTAAATCGGTGGCGCGGGCTCTggatggttTAGCAGT
A5	CD274_1258-1283_68_6off_2.1ss	/5Phos/CCTAGGATGAGCAATGGAggttATTAAATCGGTGGCGCGGGCTCTggatggttCCGTCTT
A6	CD274_2889-2914_68_6off_2.3ss	/5Phos/ATTGACTCAGTGCACCCTggttATTAAATCGGTGGCGCGGGCTCTggatggttGGACTAG
A7	CD274_3206-3231_68_6off_2.7ss	/5Phos/AGAATATGGCCAAGAGGGggttATTAAATCGGTGGCGCGGGCTCTggatggttTGACACC
A8	CD274_3131-3156_68_6off_2.7ss	/5Phos/TTAGGAGGGCTGTGTAGTggttATTAAATCGGTGGCGCGGGCTCTggatggttAAGCCTC
A9	CD274_2119-2144_70_6off_2.9ss	/5Phos/TCCCCTCGCATCATCCTTggttATTAAATCGGTGGCGCGGGCTCTggatggttCGGGTTT
A10	CD274_136-161_68_6off_3.0ss	/5Phos/ACCGTGACAGTAAATGCGggttATTAAATCGGTGGCGCGGGCTCTggatggttCTTGGGA
A11	CHCHD2_425-450_72_6off_3.0ss	/5Phos/TCGCAGGCTCAGCATTACtcggATTAAATCGGTGGCGCGGGCTCTagaatcggTCAGGCC
A12	CHCHD2_768-793_72_6off_3.5ss	/5Phos/AGGGACACCCCCACTTCCtcggATTAAATCGGTGGCGCGGGCTCTagaatcggACAGAGT
B1	CHCHD2_378-403_72_6off_3.7ss	/5Phos/TGACCCAATGTGTGCCCCtcggATTAAATCGGTGGCGCGGGCTCTagaatcggAATGGCG
B2	CHCHD2_83-108_70_6off_3.7ss	/5Phos/TGAGGAGACCGGAAGATGtcggATTAAATCGGTGGCGCGGGCTCTagaatcggCGACTTC
B3	CHCHD2_147-172_73_6off_4.7ss	/5Phos/ATCCTAGGTAAGCGACGGtcggATTAAATCGGTGGCGCGGGCTCTagaatcggACGCGGC
B4	CHCHD2_593-618_70_6off_5.1ss	/5Phos/ATCCGTTTGCAAGTCGGCtcggATTAAATCGGTGGCGCGGGCTCTagaatcggTAGGCCA
B5	CHCHD2_802-827_68_6off_5.7ss	/5Phos/ACAAACATTTGCCCAGTCtcggATTAAATCGGTGGCGCGGGCTCTagaatcggAGGCCAC
B6	CHCHD2_40-65_72_6off_6.2ss	/5Phos/AACCAACCAGCACACAGGtcggATTAAATCGGTGGCGCGGGCTCTagaatcggAACGCGC
B7	CHCHD2_7-32_73_6off_6.4ss	/5Phos/CTCCGTCGTCTCCGCAGGtcggATTAAATCGGTGGCGCGGGCTCTagaatcggTTCCGTT
B8
B9	CLTC_3100-3125_68_6off_1.2ss	/5Phos/TACCAGGTAGCGAGAAAGggttATTAAATCGGTGGCGCGGGCTCTctgaggttTTCGACG
B10	CLTC_4041-4066_68_6off_1.5ss	/5Phos/TCTACACAGGCGAAGCAGggttATTAAATCGGTGGCGCGGGCTCTctgaggttTTTCCCA
B11	CLTC_5373-5398_68_6off_1.9ss	/5Phos/TTGCCTGTTTTCCCCCATggttATTAAATCGGTGGCGCGGGCTCTctgaggttGAACACG
B12	CLTC_1995-2020_68_6off_2.0ss	/5Phos/AAAGGACCTTCAGATGGGggttATTAAATCGGTGGCGCGGGCTCTctgaggttCGTCTGT
C1	CLTC_6723-6748_68_6off_2.2ss	/5Phos/AGACTAACTAGGCAAGGGggttATTAAATCGGTGGCGCGGGCTCTctgaggttCAGTGCA
C2	CLTC_3752-3777_70_6off_2.4ss	/5Phos/CTCGAGCCTTCTTACGGGggttATTAAATCGGTGGCGCGGGCTCTctgaggttTAGGACT
C3	CLTC_460-485_68_6off_2.4ss	/5Phos/TGCTGAAATTGGTCTTCGggttATTAAATCGGTGGCGCGGGCTCTctgaggttCGCTGTC
C4	CLTC_2530-2555_68_6off_2.5ss	/5Phos/TCGCTCAGGATCGTAGCAggttATTAAATCGGTGGCGCGGGCTCTctgaggttTCTTGAC
C5	CLTC_1448-1473_68_6off_2.5ss	/5Phos/TAGTGTCTGGAGTACGAAggttATTAAATCGGTGGCGCGGGCTCTctgaggttCGACGGA
C6	CLTC_5798-5823_68_6off_2.5ss	/5Phos/CCAGTGTACGATGTGCTGggttATTAAATCGGTGGCGCGGGCTCTctgaggttCTGCAAT
C7	CNGA3_176-201_70_6off_1.0ss	/5Phos/CCGTGGGAAAGTAAGGTGgacaATTAAATCGGTGGCGCGGGCTCTcgtagacaTCCCTCT
C8	CNGA3_424-449_68_6off_1.3ss	/5Phos/TCTTTACCTTGAGGTGGGgacaATTAAATCGGTGGCGCGGGCTCTcgtagacaTCTGAGG
C9	CNGA3_29-54_72_6off_1.7ss	/5Phos/TCTCCTAACTGTGGGCGGgacaATTAAATCGGTGGCGCGGGCTCTcgtagacaTGGGTTC
C10	CNGA3_1066-1091_68_6off_2.0ss	/5Phos/CCAGCTTGAACTGCGTGGgacaATTAAATCGGTGGCGCGGGCTCTcgtagacaAACACAT
C11	CNGA3_135-160_70_6off_2.1ss	/5Phos/TCCGAAAGAGGCAGAAGTgacaATTAAATCGGTGGCGCGGGCTCTcgtagacaAAGGCGG
C12	CNGA3_496-521_68_6off_2.6ss	/5Phos/ACGATGTCTCCTCACTTGgacaATTAAATCGGTGGCGCGGGCTCTcgtagacaAGCACTG
D1	CNGA3_1918-1943_70_6off_2.8ss	/5Phos/TGACCCCATCATCAGCCAgacaATTAAATCGGTGGCGCGGGCTCTcgtagacaAACTGGG
D2	CNGA3_1191-1216_68_6off_2.8ss	/5Phos/TGTCTCTGTGCGGTCAAAgacaATTAAATCGGTGGCGCGGGCTCTcgtagacaTGGTCCT
D3	CNGA3_675-700_70_6off_2.8ss	/5Phos/ACGGAAACGATCAGGAAAgacaATTAAATCGGTGGCGCGGGCTCTcgtagacaCGGCTCC
D4	CNGA3_945-970_70_6off_2.8ss	/5Phos/ATCTGCCGAGTAGTCCAGgacaATTAAATCGGTGGCGCGGGCTCTcgtagacaACAGGAC
D5	COL1A1_6201-6226_68_6off_1.1ss	/5Phos/AGATGTGAAGAGTGTGTGatgtATTAAATCGGTGGCGCGGGCTCTcggtatgtCAACCCC
D6	COL1A1_6304-6329_70_6off_1.2ss	/5Phos/TCCCAGTATCCATGAGCAatgtATTAAATCGGTGGCGCGGGCTCTcggtatgtCTCACCC
D7	COL1A1_219-244_68_6off_1.3ss	/5Phos/AGGTGATTGGTGGGATGTatgtATTAAATCGGTGGCGCGGGCTCTcggtatgtTGTACGC
D8	COL1A1_6431-6456_72_6off_1.5ss	/5Phos/TCCTGTTGCGTTGCTCCTatgtATTAAATCGGTGGCGCGGGCTCTcggtatgtACCCCTC
D9	COL1A1_4567-4592_68_6off_1.7ss	/5Phos/TTGCTTGTCTGTTTCCGGatgtATTAAATCGGTGGCGCGGGCTCTcggtatgtGTTTGGG
D10	COL1A1_6700-6725_70_6off_2.0ss	/5Phos/AAGGAGTAGGCGGGAGGCatgtATTAAATCGGTGGCGCGGGCTCTcggtatgtGCTTAAA
D11	COL1A1_5188-5213_68_6off_2.1ss	/5Phos/CTGCTTTGTCGTGGCCCTatgtATTAAATCGGTGGCGCGGGCTCTcggtatgtGATGTTT
D12	COL1A1_3777-3802_68_6off_2.1ss	/5Phos/CACGAACCACATTGGCATatgtATTAAATCGGTGGCGCGGGCTCTcggtatgtTCACGGT
E1	COL1A1_3900-3925_68_6off_2.3ss	/5Phos/AGTGGCACATCTTGAGGTatgtATTAAATCGGTGGCGCGGGCTCTcggtatgtCAGTCAG
E2	COL1A1_3428-3453_70_6off_2.3ss	/5Phos/ACCCTTTATGCCTCTGTCatgtATTAAATCGGTGGCGCGGGCTCTcggtatgtCACGGTG
E3	CRMP1_2661-2686_68_6off_2.8ss	/5Phos/TTCTGAGTGTGAACCTGGtacgATTAAATCGGTGGCGCGGGCTCTgacatacgGACCTCT
E4	CRMP1_1715-1740_70_6off_3.4ss	/5Phos/TACCTCGTACACAGGACCtacgATTAAATCGGTGGCGCGGGCTCTgacatacgTAGCTGG
E5	CRMP1_730-755_68_6off_3.6ss	/5Phos/TCGGACATTTGGTAGACAtacgATTAAATCGGTGGCGCGGGCTCTgacatacgCTGGCTG
E6	CRMP1_2145-2170_68_6off_3.7ss	/5Phos/TGCTCCGAGGTGGATTCAtacgATTAAATCGGTGGCGCGGGCTCTgacatacgAACACCA
E7	CRMP1_2535-2560_68_6off_3.7ss	/5Phos/ATGCTTCTCTGCAACCTAtacgATTAAATCGGTGGCGCGGGCTCTgacatacgGTGGAGG
E8	CRMP1_84-109_73_6off_3.8ss	/5Phos/AGACACGGACGGAGGCTCtacgATTAAATCGGTGGCGCGGGCTCTgacatacgGGGATAG
E9	CRMP1_1913-1938_68_6off_3.9ss	/5Phos/ACCGAGGCTGGTGATGTTtacgATTAAATCGGTGGCGCGGGCTCTgacatacgACGTTCA
E10	CRMP1_2486-2511_68_6off_4.0ss	/5Phos/CACGGATCTCACAGGTGGtacgATTAAATCGGTGGCGCGGGCTCTgacatacgGAGAATT
E11	CRMP1_1284-1309_72_6off_4.2ss	/5Phos/TCATCCGCTCCTCTATCCtacgATTAAATCGGTGGCGCGGGCTCTgacatacgACGACCG
E12	CRMP1_2398-2423_70_6off_4.3ss	/5Phos/TTTTGGGACTGCCCCTCAtacgATTAAATCGGTGGCGCGGGCTCTgacatacgGTAAGGG
F1	CSDE1_2785-2810_68_6off_2.4ss	/5Phos/AGATTCCCCCCAACTTGActctATTAAATCGGTGGCGCGGGCTCTcgatctctCTTCACC
F2	CSDE1_2028-2053_68_6off_2.4ss	/5Phos/TATACTCGACCATGTCCCctctATTAAATCGGTGGCGCGGGCTCTcgatctctGACAAGC
F3	CSDE1_779-804_68_6off_2.4ss	/5Phos/CCCTTCGACATCTTCAGGctctATTAAATCGGTGGCGCGGGCTCTcgatctctGAACGTT
F4	CSDE1_1317-1342_68_6off_2.4ss	/5Phos/ATTTGTCACGTCGGTCTGctctATTAAATCGGTGGCGCGGGCTCTcgatctctCGCTCTA
F5	CSDE1_1617-1642_68_6off_2.4ss	/5Phos/AACGGTGATCTGAATGGGctctATTAAATCGGTGGCGCGGGCTCTcgatctctCCCAGAA
F6	CSDE1_1190-1215_68_6off_2.6ss	/5Phos/TCCTGGCAATGGGTCATTctctATTAAATCGGTGGCGCGGGCTCTcgatctctTGATGCG
F7	CSDE1_3646-3671_68_6off_2.6ss	/5Phos/TAACCAGGCGGCTACTTActctATTAAATCGGTGGCGCGGGCTCTcgatctctGACACAG
F8	CSDE1_2672-2697_70_6off_2.7ss	/5Phos/TGGTCCCCTTGGCTGACGctctATTAAATCGGTGGCGCGGGCTCTcgatctctAGTTATC
F9	CSDE1_2267-2292_70_6off_2.8ss	/5Phos/ATCCCCTTTGTTGGCCATctctATTAAATCGGTGGCGCGGGCTCTcgatctctGCAGGCA
F10	CSDE1_2474-2499_70_6off_2.8ss	/5Phos/TGCCTGTAGCTCAATGCCctctATTAAATCGGTGGCGCGGGCTCTcgatctctCATCTCC
F11	DCX_6791-6816_68_6off_1.0ss	/5Phos/CCCCTAGTCTCAGGCATCatccATTAAATCGGTGGCGCGGGCTCTtctcatccCTATACT
F12	DCX_1291-1316_70_6off_1.1ss	/5Phos/AGGGCTCTTGGCTGAAGTatccATTAAATCGGTGGCGCGGGCTCTtctcatccTAGGACC
G1	DCX_4782-4807_68_6off_1.1ss	/5Phos/TGAATGCAGGGAAAAGGGatccATTAAATCGGTGGCGCGGGCTCTtctcatccAACCAGG
G2	DCX_8821-8846_68_6off_1.2ss	/5Phos/CGGTCAAGCAGAGTCTTCatccATTAAATCGGTGGCGCGGGCTCTtctcatccTGGTCAT
G3	DCX_4702-4727_68_6off_1.2ss	/5Phos/ATGCAACATGACCCTGAGatccATTAAATCGGTGGCGCGGGCTCTtctcatccCTCCAAG
G4	DCX_125-150_70_6off_1.7ss	/5Phos/TGTGTGCATCCCCTCCCCatccATTAAATCGGTGGCGCGGGCTCTtctcatccACTCTAA
G5	DCX_610-635_68_6off_1.8ss	/5Phos/AGCGTACACAATCCCCTTatccATTAAATCGGTGGCGCGGGCTCTtctcatccAGGACAC
G6	DCX_3267-3292_70_6off_1.8ss	/5Phos/ACAGTGCACATCAGCAGTatccATTAAATCGGTGGCGCGGGCTCTtctcatccCCCCTAC
G7	DCX_6869-6894_68_6off_2.0ss	/5Phos/ATCTGACCTCTCCCAACTatccATTAAATCGGTGGCGCGGGCTCTtctcatccTTGTGCC
G8	DCX_5751-5776_68_6off_2.1ss	/5Phos/TGATTGGGAGCATTGTACatccATTAAATCGGTGGCGCGGGCTCTtctcatccTGCAGGG
G9	DOK5_128-153_68_6off_3.4ss	/5Phos/AGCAGTCGGTGGGAGAAAtactATTAAATCGGTGGCGCGGGCTCTgtgctactCAAGACA
G10	DOK5_739-764_68_6off_3.4ss	/5Phos/CTGAAAGATAAACAGCCCtactATTAAATCGGTGGCGCGGGCTCTgtgctactCTCGGGT
G11	DOK5_442-467_68_6off_3.5ss	/5Phos/TCCTACACACTCCATCTGtactATTAAATCGGTGGCGCGGGCTCTgtgctactTCCGTGT
G12	DOK5_502-527_70_6off_3.6ss	/5Phos/TCTCTCAACCCCAGTGGCtactATTAAATCGGTGGCGCGGGCTCTgtgctactTCTGTTC
H1	DOK5_968-993_68_6off_3.6ss	/5Phos/TGGAAACATCTTGCAAGCtactATTAAATCGGTGGCGCGGGCTCTgtgctactAGAGGGC
H2	DOK5_786-811_70_6off_3.8ss	/5Phos/AAGGCAGCAGAGTGGACTtactATTAAATCGGTGGCGCGGGCTCTgtgctactTATGGCC
H3	DOK5_172-197_68_6off_4.0ss	/5Phos/AATCCGAAGTGGCTCTGGtactATTAAATCGGTGGCGCGGGCTCTgtgctactGCTGATA
H4	DOK5_676-701_68_6off_4.4ss	/5Phos/AGTATCACGTCCATACCGtactATTAAATCGGTGGCGCGGGCTCTgtgctactACCACGT
H5	DOK5_321-346_68_6off_4.7ss	/5Phos/TTTGGCAATCGAGCTACGtactATTAAATCGGTGGCGCGGGCTCTgtgctactGGTGCTT
H6	DOK5_70-95_70_6off_4.8ss	/5Phos/TTTAGAAGGCGCACATCAtactATTAAATCGGTGGCGCGGGCTCTgtgctactGCGAGGC
H7	TRIM55_588-613_70_6off_2.7ss	/5Phos/TGTTCCTCGCACATGGGCctcaATTAAATCGGTGGCGCGGGCTCTgtcactcaCTCTTCA
H8	TRIM55_774-799_72_6off_2.9ss	/5Phos/ACTCCCTGGACTCGATCGctcaATTAAATCGGTGGCGCGGGCTCTgtcactcaGCTGATC
H9	TRIM55_669-694_68_6off_3.2ss	/5Phos/TTGTGTGCACCAAACACCctcaATTAAATCGGTGGCGCGGGCTCTgtcactcaGCAGTCT
H10	TRIM55_889-914_70_6off_3.3ss	/5Phos/AGCTGGCTCAGAATCAGCctcaATTAAATCGGTGGCGCGGGCTCTgtcactcaTATGGCG
H11	USP22_4348-4373_70_6off_1.4ss	/5Phos/TACTAGGCAACGGGAGGTgacaATTAAATCGGTGGCGCGGGCTCTacgagacaGGGTGAT
H12	USP22_463-488_68_6off_1.4ss	/5Phos/TGGTGCAGTTCGAGGTGAgacaATTAAATCGGTGGCGCGGGCTCTacgagacaAGACCTA
A1	DPYSL5_797-822_68_6off_3.4ss	/5Phos/TTGACCAGGTAGATTGGAcgtaATTAAATCGGTGGCGCGGGCTCTttgccgtaGGACACG
A2	DPYSL5_563-588_68_6off_4.1ss	/5Phos/AGCATGTACAGGTCCTTGcgtaATTAAATCGGTGGCGCGGGCTCTttgccgtaGTCTCGA
A3	DPYSL5_1646-1671_70_6off_4.1ss	/5Phos/TCGTGAAGGTCCCTCATGcgtaATTAAATCGGTGGCGCGGGCTCTttgccgtaGCTGGAT
A4	DPYSL5_326-351_73_6off_4.4ss	/5Phos/AGTGCTGCCTTGGTCCCAcgtaATTAAATCGGTGGCGCGGGCTCTttgccgtaTCCGACG
A5	DPYSL5_720-745_72_6off_4.6ss	/5Phos/TGGACGGCTGATCTCGATcgtaATTAAATCGGTGGCGCGGGCTCTttgccgtaGCTCCTC
A6	DPYSL5_1143-1168_70_6off_4.7ss	/5Phos/TCCTCTCTCCCAGATGACcgtaATTAAATCGGTGGCGCGGGCTCTttgccgtaCAACCAC
A7	DPYSL5_373-398_73_6off_4.7ss	/5Phos/CCTTGTCGGGCAGGACGTcgtaATTAAATCGGTGGCGCGGGCTCTttgccgtaGAGGTCT
A8	DPYSL5_1322-1347_73_6off_4.7ss	/5Phos/CCTCCCTGGACCTGCGTGcgtaATTAAATCGGTGGCGCGGGCTCTttgccgtaGAAGTCT
A9	DPYSL5_80-105_72_6off_5.0ss	/5Phos/ACGCTGGCTGAGTTGGCAcgtaATTAAATCGGTGGCGCGGGCTCTttgccgtaGATCCTC
A10	DPYSL5_1209-1234_68_6off_5.0ss	/5Phos/AAGCTTAGCTGCGTTGGAcgtaATTAAATCGGTGGCGCGGGCTCTttgccgtaGGTTCAG
A11	ECHDC3_921-946_70_6off_2.5ss	/5Phos/AGCGATGCGATCTTCCTAtgtaATTAAATCGGTGGCGCGGGCTCTcacctgtaACGGCTC
A12	ECHDC3_1415-1440_70_6off_2.5ss	/5Phos/ACCTTTTGCTATGTCGGGtgtaATTAAATCGGTGGCGCGGGCTCTcacctgtaGGTTGCC
B1	ECHDC3_365-390_68_6off_2.5ss	/5Phos/TCCTTATGCCGTCCAGCTtgtaATTAAATCGGTGGCGCGGGCTCTcacctgtaACGATGT
B2	ECHDC3_597-622_68_6off_2.5ss	/5Phos/ATGTGCATCATGACCTTGtgtaATTAAATCGGTGGCGCGGGCTCTcacctgtaGTTCCGG
B3	ECHDC3_547-572_70_6off_2.8ss	/5Phos/ACGGCCTTGCTCCTCTGTtgtaATTAAATCGGTGGCGCGGGCTCTcacctgtaGGTAATC
B4	ECHDC3_90-115_73_6off_3.0ss	/5Phos/ACGGAACTCGACGGTGGCtgtaATTAAATCGGTGGCGCGGGCTCTcacctgtaGAACTCG
B5	ECHDC3_709-734_68_6off_3.0ss	/5Phos/AAAAGAGGACTTGTCGCTtgtaATTAAATCGGTGGCGCGGGCTCTcacctgtaGAGTGGC
B6	ECHDC3_1507-1532_70_6off_3.2ss	/5Phos/TCGCCTCTCCTGAGCAGCtgtaATTAAATCGGTGGCGCGGGCTCTcacctgtaAAATGTG
B7	ECHDC3_1001-1026_72_6off_3.3ss	/5Phos/TGAGGTAGTAAGCCGTCCtgtaATTAAATCGGTGGCGCGGGCTCTcacctgtaTGGGAGG
B8	ECHDC3_811-836_68_6off_3.6ss	/5Phos/ACCAGTAAAGAGCATCTCtgtaATTAAATCGGTGGCGCGGGCTCTcacctgtaTGGGCTC
B9	ELAVL4_3414-3439_68_6off_2.9ss	/5Phos/AGTGGGTTCAGCATGGGAgatcATTAAATCGGTGGCGCGGGCTCTtcgagatcTGCACTT
B10	ELAVL4_287-312_68_6off_3.0ss	/5Phos/CGGACCATTTGACACCTGgatcATTAAATCGGTGGCGCGGGCTCTtcgagatcTGGATGT
B11	ELAVL4_357-382_70_6off_3.3ss	/5Phos/TTGCCCCTGTTTGCATGGgatcATTAAATCGGTGGCGCGGGCTCTtcgagatcTCTGTGG
B12	ELAVL4_216-241_70_6off_3.7ss	/5Phos/CGCAGAGCTTCGACTCTTgatcATTAAATCGGTGGCGCGGGCTCTtcgagatcTGGGTCT
C1	ELAVL4_3145-3170_70_6off_3.9ss	/5Phos/TGCACTGGACGTGGGAGAgatcATTAAATCGGTGGCGCGGGCTCTtcgagatcTGATCAG
C2	ELAVL4_615-640_73_6off_4.1ss	/5Phos/AGCTCGGACGGGCATATGgatcATTAAATCGGTGGCGCGGGCTCTtcgagatcGAGGCAG
C3	ELAVL4_2352-2377_70_6off_4.2ss	/5Phos/ACCCTGGGTAGAACGAACgatcATTAAATCGGTGGCGCGGGCTCTtcgagatcCTGTGGT
C4	ELAVL4_1994-2019_68_6off_4.4ss	/5Phos/TCAGGTATCCCCCTTGCCgatcATTAAATCGGTGGCGCGGGCTCTtcgagatcAATGTCA
C5	ELAVL4_28-53_68_6off_4.9ss	/5Phos/ACCCCCGATTCTAGGATGgatcATTAAATCGGTGGCGCGGGCTCTtcgagatcAGCTGAA
C6	ELAVL4_2180-2205_68_6off_5.9ss	/5Phos/AGTATGAACGCGACAAAGgatcATTAAATCGGTGGCGCGGGCTCTtcgagatcCCAGTGC
C7	FADS2_3010-3035_68_6off_2.0ss	/5Phos/AGGTTCAGACAGGAGAGTgaccATTAAATCGGTGGCGCGGGCTCTataggaccTAAGGGC
C8	FADS2_3465-3490_68_6off_2.5ss	/5Phos/AACCCAGATGCTTAGATGgaccATTAAATCGGTGGCGCGGGCTCTataggaccCCATGGC
C9	FADS2_2716-2741_70_6off_2.8ss	/5Phos/TGAGTCACAAGAGACGAGgaccATTAAATCGGTGGCGCGGGCTCTataggaccCCTCTGC
C10	FADS2_2446-2471_73_6off_3.2ss	/5Phos/ATGGCAGCCGTCAGGGAGgaccATTAAATCGGTGGCGCGGGCTCTataggaccTGGACCA
C11	FADS2_1050-1075_70_6off_3.3ss	/5Phos/AATGCTCTCCAGGGCGATgaccATTAAATCGGTGGCGCGGGCTCTataggaccACCATGC
C12	FADS2_2623-2648_70_6off_3.4ss	/5Phos/TCAGAGCACTCTAGTGATgaccATTAAATCGGTGGCGCGGGCTCTataggaccCCCAGGG
D1	FADS2_1684-1709_70_6off_3.5ss	/5Phos/TACTGAACCAGTCACGGTgaccATTAAATCGGTGGCGCGGGCTCTataggaccAGCTGGC
D2	FADS2_327-352_70_6off_3.9ss	/5Phos/AAAAACTCCCCGGGAGCTgaccATTAAATCGGTGGCGCGGGCTCTataggaccCTCCAGT
D3	FADS2_1339-1364_68_6off_4.3ss	/5Phos/CGCCCAGAACAAACACGTgaccATTAAATCGGTGGCGCGGGCTCTataggaccTGCCATT
D4	FADS2_3052-3077_68_6off_4.5ss	/5Phos/TCAGAATGCATCCTGGAGgaccATTAAATCGGTGGCGCGGGCTCTataggaccCCTCCTA
D5	FDFT1_517-542_68_6off_4.3ss	/5Phos/AGATCGTTGGGAAGTCCTgcatATTAAATCGGTGGCGCGGGCTCTttgcgcatTCAAGGG
D6	FDFT1_1197-1222_70_6off_4.3ss	/5Phos/AGATGGGTCTGAGTCGGGgcatATTAAATCGGTGGCGCGGGCTCTttgcgcatTGCTAGA
D7	FDFT1_1263-1288_68_6off_4.4ss	/5Phos/AATCAGCTGACAGTTGGGgcatATTAAATCGGTGGCGCGGGCTCTttgcgcatTTCGGGA
D8	FDFT1_634-659_68_6off_4.5ss	/5Phos/ACTCCTGTTCAGAGGTCAgcatATTAAATCGGTGGCGCGGGCTCTttgcgcatTTGTCCC
D9	FDFT1_454-479_68_6off_4.8ss	/5Phos/CTGGTTGGTAAAGGAAAGgcatATTAAATCGGTGGCGCGGGCTCTttgcgcatCGCCAGT
D10	FDFT1_875-900_68_6off_5.3ss	/5Phos/TTAGCAAAATCCCCTAACgcatATTAAATCGGTGGCGCGGGCTCTttgcgcatCTCCGGC
D11	FDFT1_836-861_70_6off_5.4ss	/5Phos/ACCTCTTGAGGCCAGAACgcatATTAAATCGGTGGCGCGGGCTCTttgcgcatGCTCCAA
D12	FDFT1_9-34_72_6off_6.2ss	/5Phos/TGCTCACAGGCAGGTTCAgcatATTAAATCGGTGGCGCGGGCTCTttgcgcatCACGACC
E1	FDFT1_577-602_70_6off_6.3ss	/5Phos/TCCGGCAAATGTCGGCAAgcatATTAAATCGGTGGCGCGGGCTCTttgcgcatCCCATTC
E2	FDFT1_1661-1686_70_6off_6.4ss	/5Phos/ACTTCACCTAAACCGTGGgcatATTAAATCGGTGGCGCGGGCTCTttgcgcatTGCAGCG
E3	FLNA_8455-8480_68_6off_1.9ss	/5Phos/AGAACTAGTGGGTGGTTGctgaATTAAATCGGTGGCGCGGGCTCTaacgctgaGGAGAAG
E4	FLNA_5873-5898_68_6off_2.1ss	/5Phos/TTCACTACTCCATGGGTGctgaATTAAATCGGTGGCGCGGGCTCTaacgctgaAGGCTTG
E5	FLNA_4771-4796_70_6off_2.3ss	/5Phos/TGGGCACATAATTGACGGctgaATTAAATCGGTGGCGCGGGCTCTaacgctgaTCTCGGC
E6	FLNA_6116-6141_68_6off_2.3ss	/5Phos/TGGGACATACGCATGGAGctgaATTAAATCGGTGGCGCGGGCTCTaacgctgaCTTTAGG
E7	FLNA_6271-6296_68_6off_2.5ss	/5Phos/TGGGCACGAATGAAATCCctgaATTAAATCGGTGGCGCGGGCTCTaacgctgaGTCTCCT
E8	FLNA_4563-4588_68_6off_3.1ss	/5Phos/ATCATGCACAGGGACCTTctgaATTAAATCGGTGGCGCGGGCTCTaacgctgaCTGTCAC
E9	FLNA_2921-2946_70_6off_3.2ss	/5Phos/ACTGTGAAGTGGGTGGGCctgaATTAAATCGGTGGCGCGGGCTCTaacgctgaGGCATTT
E10	FLNA_7178-7203_68_6off_3.2ss	/5Phos/ATGTGTTCCTCGTTGAACctgaATTAAATCGGTGGCGCGGGCTCTaacgctgaGTCGGGA
E11	FLNA_6362-6387_68_6off_3.2ss	/5Phos/ATTTCCGACTGGCTGATCctgaATTAAATCGGTGGCGCGGGCTCTaacgctgaATCCCCA
E12	FLNA_5004-5029_70_6off_3.3ss	/5Phos/CGGCTTGCCTTCGGGATCctgaATTAAATCGGTGGCGCGGGCTCTaacgctgaTCTTCTT
F1	FOSL1_468-493_68_6off_1.7ss	/5Phos/AGATGGGTCGGTGGGCTTatgtATTAAATCGGTGGCGCGGGCTCTgacgatgtATTTTGC
F2	FOSL1_866-891_68_6off_1.9ss	/5Phos/TGGATGTGGGATACTGTCatgtATTAAATCGGTGGCGCGGGCTCTgacgatgtCTGGAGT
F3	FOSL1_226-251_70_6off_2.1ss	/5Phos/TGTACCATCCACTGCAGCatgtATTAAATCGGTGGCGCGGGCTCTgacgatgtATGAGGC
F4	FOSL1_627-652_70_6off_2.1ss	/5Phos/AGGGTGTGGTCATGAGTGatgtATTAAATCGGTGGCGCGGGCTCTgacgatgtGTTAGGG
F5	FOSL1_1140-1165_68_6off_2.1ss	/5Phos/TGGGTGGATCACAGGAAGatgtATTAAATCGGTGGCGCGGGCTCTgacgatgtATAGGGT
F6	FOSL1_812-837_70_6off_2.1ss	/5Phos/ATTGGCTAGGGTGGCATCatgtATTAAATCGGTGGCGCGGGCTCTgacgatgtAGGAGAC
F7	FOSL1_1074-1099_68_6off_2.4ss	/5Phos/AGGACCTCTAAGGATCTAatgtATTAAATCGGTGGCGCGGGCTCTgacgatgtGCTCCAG
F8	FOSL1_766-791_72_6off_2.5ss	/5Phos/AAAGCGAGGAGGGTTGGAatgtATTAAATCGGTGGCGCGGGCTCTgacgatgtGCCTCAC
F9	FOSL1_963-988_68_6off_2.6ss	/5Phos/AGAAACAGTGGGCAGCTTatgtATTAAATCGGTGGCGCGGGCTCTgacgatgtGCTCAAG
F10	FOSL1_350-375_72_6off_2.9ss	/5Phos/AGGCCTTCGACGTACCCCatgtATTAAATCGGTGGCGCGGGCTCTgacgatgtGTTCACA
F11	FOXA1_1491-1516_70_6off_2.3ss	/5Phos/TGCCAGACAAACCCCCCAagacATTAAATCGGTGGCGCGGGCTCTactcagacATGGCTA
F12	FOXA1_1458-1483_68_6off_2.6ss	/5Phos/AAGTGTTTAGGACGGGTCagacATTAAATCGGTGGCGCGGGCTCTactcagacAGCTAGG
G1	FOXA1_2282-2307_68_6off_3.2ss	/5Phos/ATTCCCAGGGCCATCTGTagacATTAAATCGGTGGCGCGGGCTCTactcagacGGAATTG
G2	FOXA1_1427-1452_72_6off_3.4ss	/5Phos/TTGGTAGTACGCCGGCTCagacATTAAATCGGTGGCGCGGGCTCTactcagacACACACC
G3	FOXA1_217-242_70_6off_3.6ss	/5Phos/TTGCCGCTCGTAGTCATGagacATTAAATCGGTGGCGCGGGCTCTactcagacGGTCATG
G4	FOXA1_144-169_72_6off_3.9ss	/5Phos/TGTTGCTGACCGGGACGGagacATTAAATCGGTGGCGCGGGCTCTactcagacGAGTTCA
G5	FOXA1_540-565_72_6off_4.6ss	/5Phos/AGCTGCGCTTGAACGTCTagacATTAAATCGGTGGCGCGGGCTCTactcagacTGCGGGT
G6	FOXA1_26-51_72_6off_4.6ss	/5Phos/AATACAACCATCCAGCCCagacATTAAATCGGTGGCGCGGGCTCTactcagacCCTGCCC
G7	FOXA1_105-130_70_6off_4.7ss	/5Phos/CTGCGTAGTAGCTGTTCCagacATTAAATCGGTGGCGCGGGCTCTactcagacTGCGTGT
G8	FOXA1_1319-1344_68_6off_4.8ss	/5Phos/TTGCAGTGCCTGTTCGTAagacATTAAATCGGTGGCGCGGGCTCTactcagacGCGAGTA
G9	FSTL1_2508-2533_68_6off_2.2ss	/5Phos/TCTCCCCTCTGGACCAATacgaATTAAATCGGTGGCGCGGGCTCTgcttacgaGAACCTA
G10	FSTL1_1015-1040_68_6off_2.3ss	/5Phos/AAGATGGGTTGAGGCACTacgaATTAAATCGGTGGCGCGGGCTCTgcttacgaGGGTTGA
G11	FSTL1_415-440_68_6off_2.6ss	/5Phos/TCCTTAGCTCTTCCTCGGacgaATTAAATCGGTGGCGCGGGCTCTgcttacgaGATTTGC
G12	FSTL1_1712-1737_68_6off_2.8ss	/5Phos/TGACGGCAATGGAAAGAGacgaATTAAATCGGTGGCGCGGGCTCTgcttacgaGTCATGC
H1	FSTL1_1806-1831_68_6off_3.1ss	/5Phos/TCTGAGGGACACTGGGTTacgaATTAAATCGGTGGCGCGGGCTCTgcttacgaATCCAAG
H2	FSTL1_1050-1075_68_6off_3.1ss	/5Phos/ATCCTCCAGGGCACACTTacgaATTAAATCGGTGGCGCGGGCTCTgcttacgaACGTTTC
H3	FSTL1_4139-4164_68_6off_3.2ss	/5Phos/ACCCACTATCCATGATCCacgaATTAAATCGGTGGCGCGGGCTCTgcttacgaACTCCAG
H4	FSTL1_3497-3522_68_6off_3.3ss	/5Phos/AGACTCCCCAGACTAGGCacgaATTAAATCGGTGGCGCGGGCTCTgcttacgaTTATGGA
H5	FSTL1_3244-3269_68_6off_3.3ss	/5Phos/TGTCCAAGGGCTGGTAAAacgaATTAAATCGGTGGCGCGGGCTCTgcttacgaCCCATAG
H6	FSTL1_66-91_76_6off_3.7ss	/5Phos/TCTCCGCACGGTCCCTCGacgaATTAAATCGGTGGCGCGGGCTCTgcttacgaACCCCTC
H7	USP22_1797-1822_68_6off_1.4ss	/5Phos/AGATGTTCTGGTGACGGGgacaATTAAATCGGTGGCGCGGGCTCTacgagacaACACAAG
H8	USP22_2666-2691_70_6off_1.9ss	/5Phos/TGACAAGCTCAATCACGGgacaATTAAATCGGTGGCGCGGGCTCTacgagacaGCTCTGC
H9	USP22_3453-3478_68_6off_2.0ss	/5Phos/AAACAGCAGAACTTGGTCgacaATTAAATCGGTGGCGCGGGCTCTacgagacaGTCACCC
H10	USP22_1221-1246_68_6off_2.3ss	/5Phos/ATACGTGGTGATCTTCCGgacaATTAAATCGGTGGCGCGGGCTCTacgagacaAGGACAC
H11	USP22_3281-3306_68_6off_3.1ss	/5Phos/ACACATGATGGTTCTGCGgacaATTAAATCGGTGGCGCGGGCTCTacgagacaTTCTGCC
H12	USP22_230-255_68_6off_3.3ss	/5Phos/TTCGCATGCTCGTGAATAgacaATTAAATCGGTGGCGCGGGCTCTacgagacaCTTCGCC
A1	GDF7_6228-6253_68_6off_2.1ss	/5Phos/AGGCTCTGGGACTGGGATactgATTAAATCGGTGGCGCGGGCTCTaggaactgTAAGATG
A2	GDF7_6738-6763_70_6off_2.1ss	/5Phos/TCTGATGCTACCCCAGGGactgATTAAATCGGTGGCGCGGGCTCTaggaactgAAGCTCT
A3	GDF7_9274-9299_68_6off_2.2ss	/5Phos/CACTGCAAAGCGAAAGGAactgATTAAATCGGTGGCGCGGGCTCTaggaactgTGGGTGT
A4	GDF7_9492-9517_70_6off_2.4ss	/5Phos/CGGCAACACCTCACAATGactgATTAAATCGGTGGCGCGGGCTCTaggaactgTGGGCAT
A5	GDF7_5229-5254_68_6off_2.4ss	/5Phos/CGTTGCCAGGAGGGTATGactgATTAAATCGGTGGCGCGGGCTCTaggaactgCTCATAT
A6	GDF7_2294-2319_68_6off_2.8ss	/5Phos/TTGGTTCTCCCATTCTGGactgATTAAATCGGTGGCGCGGGCTCTaggaactgTACCCCT
A7	GDF7_8081-8106_68_6off_2.9ss	/5Phos/AAGTCTCGCTTTGGTCAGactgATTAAATCGGTGGCGCGGGCTCTaggaactgTACTCGG
A8	GDF7_3163-3188_70_6off_2.9ss	/5Phos/TCCCCCTGCTCTAAAGGTactgATTAAATCGGTGGCGCGGGCTCTaggaactgCAGACCT
A9	GDF7_5713-5738_70_6off_3.1ss	/5Phos/AGACCTCTTGGCCTATGGactgATTAAATCGGTGGCGCGGGCTCTaggaactgCTGACTC
A10	GDF7_5863-5888_70_6off_3.2ss	/5Phos/AAAGTTTGGCTGCTGGGTactgATTAAATCGGTGGCGCGGGCTCTaggaactgCTCACCC
A11	GOT1_2256-2281_68_6off_0.6ss	/5Phos/TTGGTGGTACTGGACGGGaatcATTAAATCGGTGGCGCGGGCTCTgtggaatcAACTACT
A12	GOT1_132-157_70_6off_0.8ss	/5Phos/TGTCGTCAGCTGGCTGGTaatcATTAAATCGGTGGCGCGGGCTCTgtggaatcATCTTGC
B1	GOT1_1324-1349_70_6off_1.2ss	/5Phos/AGTGCACCTGTTCCCCCCaatcATTAAATCGGTGGCGCGGGCTCTgtggaatcAATTCGA
B2	GOT1_1580-1605_70_6off_1.6ss	/5Phos/CCCAGTTGGGTTGTGTGCaatcATTAAATCGGTGGCGCGGGCTCTgtggaatcGGTCAAT
B3	GOT1_696-721_70_6off_1.6ss	/5Phos/AAGACTACGGTTGATTGGaatcATTAAATCGGTGGCGCGGGCTCTgtggaatcGTGGGCG
B4	GOT1_2703-2728_68_6off_1.6ss	/5Phos/AGGGACACAACCATGCAGaatcATTAAATCGGTGGCGCGGGCTCTgtggaatcTAGGACT
B5	GOT1_1257-1282_72_6off_1.6ss	/5Phos/CCCCAAGGGCAAGACGAGaatcATTAAATCGGTGGCGCGGGCTCTgtggaatcCTGTCAT
B6	GOT1_1834-1859_68_6off_1.8ss	/5Phos/TGCAGGATGCTCTCAGGTaatcATTAAATCGGTGGCGCGGGCTCTgtggaatcAAGGACT
B7	GOT1_446-471_72_6off_1.9ss	/5Phos/AGCGTCTGTGCTCGGGACaatcATTAAATCGGTGGCGCGGGCTCTgtggaatcAATACCC
B8	GOT1_2144-2169_68_6off_2.1ss	/5Phos/ACCACTTGGCAGCAGGTAaatcATTAAATCGGTGGCGCGGGCTCTgtggaatcTGATTCG
B9	GREM1_724-749_68_6off_1.8ss	/5Phos/ACACGAACTACGCACAAGcacaATTAAATCGGTGGCGCGGGCTCTggatcacaCTCATGC
B10	GREM1_935-960_68_6off_2.4ss	/5Phos/AAAGGAGATTCTGGTCCCcacaATTAAATCGGTGGCGCGGGCTCTggatcacaCATTCCG
B11	GREM1_1219-1244_68_6off_2.5ss	/5Phos/CCACTATCCTGCTTGTCCcacaATTAAATCGGTGGCGCGGGCTCTggatcacaTCTCACT
B12	GREM1_322-347_72_6off_2.5ss	/5Phos/TCTGCTTAAGCGGCTGGGcacaATTAAATCGGTGGCGCGGGCTCTggatcacaTGGATGG
C1	GREM1_1474-1499_70_6off_2.7ss	/5Phos/TCCGAACATAGGAGTGGTcacaATTAAATCGGTGGCGCGGGCTCTggatcacaGCTTGGG
C2	GREM1_501-526_70_6off_2.8ss	/5Phos/TAGTTCAGGGCAGTTGAGcacaATTAAATCGGTGGCGCGGGCTCTggatcacaGTGGCTG
C3	GREM1_2114-2139_72_6off_3.0ss	/5Phos/TGCACTTTGGCCCTTAGAcacaATTAAATCGGTGGCGCGGGCTCTggatcacaCCCACCC
C4	GREM1_1271-1296_68_6off_3.3ss	/5Phos/TGACTTTTGCTGGACCTGcacaATTAAATCGGTGGCGCGGGCTCTggatcacaTCCCTAC
C5	GREM1_840-865_68_6off_3.8ss	/5Phos/TTCTGGTACATCCCCATTcacaATTAAATCGGTGGCGCGGGCTCTggatcacaGGTGGGT
C6	GREM1_2278-2303_68_6off_4.0ss	/5Phos/TGAATCTCAAGTCTGCAGcacaATTAAATCGGTGGCGCGGGCTCTggatcacaCGGCAAC
C7	GRIA2_287-312_70_6off_3.4ss	/5Phos/ATGAAGGAGACGTGGAGTccagATTAAATCGGTGGCGCGGGCTCTgattccagGGGAGTG
C8	GRIA2_1019-1044_68_6off_4.2ss	/5Phos/AGACCTTCAACCTGAACCccagATTAAATCGGTGGCGCGGGCTCTgattccagTCCTGAG
C9	GRIA2_50-75_72_6off_4.3ss	/5Phos/AATAGCCCCCCCTCTCTCccagATTAAATCGGTGGCGCGGGCTCTgattccagCCTAGGA
C10	GRIA2_2967-2992_68_6off_4.6ss	/5Phos/ACGCTTTGTCTGTAACTCccagATTAAATCGGTGGCGCGGGCTCTgattccagGTCCACC
C11	GRIA2_897-922_68_6off_4.8ss	/5Phos/CCTTAGGTTGCGGAAGGCccagATTAAATCGGTGGCGCGGGCTCTgattccagTTTGCTT
C12	GRIA2_975-1000_70_6off_4.9ss	/5Phos/ACCTTGTCCCCAGGGCACccagATTAAATCGGTGGCGCGGGCTCTgattccagTTTCTAC
D1	GRIA2_2481-2506_70_6off_4.9ss	/5Phos/CGCCTCGGCCCTTGACTTccagATTAAATCGGTGGCGCGGGCTCTgattccagTTCGTTT
D2	GRIA2_2170-2195_68_6off_5.8ss	/5Phos/CGCAAGGCTTCCTTTGCTccagATTAAATCGGTGGCGCGGGCTCTgattccagATGGTGT
D3	GRIA2_2078-2103_73_6off_6.4ss	/5Phos/TCGGCCGTAGTCCTCACAccagATTAAATCGGTGGCGCGGGCTCTgattccagCACCCCT
D4	GRIA2_164-189_72_6off_6.8ss	/5Phos/AAGCTGTTTGCCACCTCCccagATTAAATCGGTGGCGCGGGCTCTgattccagGACTGCG
D5	GRIK5_3369-3394_68_6off_2.7ss	/5Phos/CCGAGGTTTCTCCCCCCAgctaATTAAATCGGTGGCGCGGGCTCTcttcgctaAGAAATT
D6	GRIK5_1559-1584_70_6off_2.7ss	/5Phos/CGGTAGAGGATGCTGATCgctaATTAAATCGGTGGCGCGGGCTCTcttcgctaGTGCACT
D7	GRIK5_1159-1184_68_6off_2.8ss	/5Phos/AGTACCACACCCCAATCTgctaATTAAATCGGTGGCGCGGGCTCTcttcgctaCGGTTAG
D8	GRIK5_1120-1145_72_6off_3.1ss	/5Phos/TTTCTAGGATGCGCAGGGgctaATTAAATCGGTGGCGCGGGCTCTcttcgctaCGGGACT
D9	GRIK5_559-584_70_6off_3.7ss	/5Phos/ACATCCTCACTGACAGCGgctaATTAAATCGGTGGCGCGGGCTCTcttcgctaTCGTCCA
D10	GRIK5_2476-2501_70_6off_3.8ss	/5Phos/TCCGTGTGGACCATATGAgctaATTAAATCGGTGGCGCGGGCTCTcttcgctaGCTGACC
D11	GRIK5_758-783_70_6off_4.0ss	/5Phos/TCCACAATACCGTCCAGAgctaATTAAATCGGTGGCGCGGGCTCTcttcgctaGGAGTCC
D12	GRIK5_2038-2063_68_6off_4.1ss	/5Phos/ACGTTTGGTACCGTGAATgctaATTAAATCGGTGGCGCGGGCTCTcttcgctaCGCTGGT
E1	GRIK5_1050-1075_68_6off_4.4ss	/5Phos/ATCATACTCTACCATGCGgctaATTAAATCGGTGGCGCGGGCTCTcttcgctaTCAGCCC
E2	GRIK5_908-933_73_6off_4.8ss	/5Phos/TCAAACATCAGGGCGGCTgctaATTAAATCGGTGGCGCGGGCTCTcttcgctaCACGGCG
E3	HDLBP_1347-1372_68_6off_3.8ss	/5Phos/CTCAACGGAAACTCCAGTcacgATTAAATCGGTGGCGCGGGCTCTaagtcacgGTGGGAT
E4	HDLBP_572-597_68_6off_4.1ss	/5Phos/TTGATGGGTCGGATCTTGcacgATTAAATCGGTGGCGCGGGCTCTaagtcacgAGAAGCC
E5	HDLBP_2450-2475_70_6off_4.3ss	/5Phos/TCGCTTCCTGAACCTTCCcacgATTAAATCGGTGGCGCGGGCTCTaagtcacgAACGGTG
E6	HDLBP_326-351_68_6off_4.5ss	/5Phos/AAACCACAGCAAAACGGTcacgATTAAATCGGTGGCGCGGGCTCTaagtcacgTCCGGGA
E7	HDLBP_3125-3150_68_6off_5.1ss	/5Phos/ACTGGCTCTGTACTGTGAcacgATTAAATCGGTGGCGCGGGCTCTaagtcacgCTGGACA
E8	HDLBP_3599-3624_68_6off_5.2ss	/5Phos/TCCAACCGGATTTGGGTAcacgATTAAATCGGTGGCGCGGGCTCTaagtcacgGTCATGC
E9	HDLBP_792-817_68_6off_5.3ss	/5Phos/AGCAACAATGTCCTTCCGcacgATTAAATCGGTGGCGCGGGCTCTaagtcacgGCAGTCT
E10	HDLBP_1763-1788_72_6off_5.3ss	/5Phos/ACGGACACCTTGTACTGGcacgATTAAATCGGTGGCGCGGGCTCTaagtcacgGATGCGC
E11	HDLBP_475-500_70_6off_5.3ss	/5Phos/AGGTTGGAGGGTCGCTCTcacgATTAAATCGGTGGCGCGGGCTCTaagtcacgTCCTTGT
E12	HDLBP_3406-3431_70_6off_5.4ss	/5Phos/TGTCAGACTGCAGCTCAGcacgATTAAATCGGTGGCGCGGGCTCTaagtcacgGCGATGA
F1	HMGA1_133-158_68_6off_3.2ss	/5Phos/AGCTCGACTCACTCATCTccggATTAAATCGGTGGCGCGGGCTCTattaccggGACTTCG
F2	HMGA1_1682-1707_70_6off_4.3ss	/5Phos/AATCATGGCTACCCCTCCccggATTAAATCGGTGGCGCGGGCTCTattaccggTGGGACA
F3	HMGA1_1243-1268_68_6off_4.9ss	/5Phos/AGTGGCGGAAGCAAAGTAccggATTAAATCGGTGGCGCGGGCTCTattaccggATGGCTG
F4	HMGA1_236-261_72_6off_4.9ss	/5Phos/ACTTCGCTGGGCTCCTTCccggATTAAATCGGTGGCGCGGGCTCTattaccggTGTTGGC
F5	HMGA1_1288-1313_68_6off_5.0ss	/5Phos/AGCTCCTTGTTATTGGTGccggATTAAATCGGTGGCGCGGGCTCTattaccggCAGGGTG
F6	HMGA1_1635-1660_70_6off_5.1ss	/5Phos/TACACCCTTTATGGTCGAccggATTAAATCGGTGGCGCGGGCTCTattaccggTGGCCCC
F7	HMGA1_812-837_70_6off_5.2ss	/5Phos/AAGCCAGAGGGAACAGTGccggATTAAATCGGTGGCGCGGGCTCTattaccggCTATGGG
F8	HMGA1_973-998_68_6off_5.8ss	/5Phos/TGGTGACAAAGACAGTTTccggATTAAATCGGTGGCGCGGGCTCTattaccggCCCCACG
F9	HMGA1_1458-1483_68_6off_6.2ss	/5Phos/AGGATGAACATTTGGCGCccggATTAAATCGGTGGCGCGGGCTCTattaccggGGCAATG
F10	HMGA1_1126-1151_68_6off_6.4ss	/5Phos/TACTCAGATCCCAGGCGGccggATTAAATCGGTGGCGCGGGCTCTattaccggCAATATG
F11	HNF1B_671-696_68_6off_1.1ss	/5Phos/CTGGTTGAATTGTCGGAGtgatATTAAATCGGTGGCGCGGGCTCTggcttgatGGACTGT
F12	HNF1B_1085-1110_68_6off_1.1ss	/5Phos/AGTCTGGTTGGAGCTATAtgatATTAAATCGGTGGCGCGGGCTCTggcttgatGGCTGTG
G1	HNF1B_1687-1712_68_6off_2.2ss	/5Phos/AGTGGTGTGTGGGCATCAtgatATTAAATCGGTGGCGCGGGCTCTggcttgatCGAAGTA
G2	HNF1B_1005-1030_68_6off_2.5ss	/5Phos/AGACACGGACCTCAGTGAtgatATTAAATCGGTGGCGCGGGCTCTggcttgatCAGTTGT
G3	HNF1B_1496-1521_68_6off_2.7ss	/5Phos/TTGATGACAGGGACACTCtgatATTAAATCGGTGGCGCGGGCTCTggcttgatCACACTG
G4	HNF1B_388-413_68_6off_2.9ss	/5Phos/ATGGGAGGTGTGTCATAGtgatATTAAATCGGTGGCGCGGGCTCTggcttgatCTTGAGG
G5	HNF1B_913-938_70_6off_2.9ss	/5Phos/TCCACTAAGGCCTCTCTCtgatATTAAATCGGTGGCGCGGGCTCTggcttgatGCATTCC
G6	HNF1B_304-329_70_6off_3.4ss	/5Phos/TGGAAGACCGGCTTGGTGtgatATTAAATCGGTGGCGCGGGCTCTggcttgatGAGAGTA
G7	HNF1B_859-884_68_6off_3.4ss	/5Phos/TGGTACAAGATTTGCTGGtgatATTAAATCGGTGGCGCGGGCTCTggcttgatGTAGGCC
G8	HNF1B_1264-1289_68_6off_3.7ss	/5Phos/TGCTGTAAAACCGACTGGtgatATTAAATCGGTGGCGCGGGCTCTggcttgatGGAGACT
G9	HOXB4_1835-1860_68_6off_2.4ss	/5Phos/CGCATGGAGGGAACTTGGgtcgATTAAATCGGTGGCGCGGGCTCTgatagtcgTATTCCT
G10	HOXB4_1730-1755_68_6off_3.4ss	/5Phos/ACCCCTGACTCGTTTTCCgtcgATTAAATCGGTGGCGCGGGCTCTgatagtcgTATTCCG
G11	HOXB4_3086-3111_72_6off_3.5ss	/5Phos/TCGCTGGGTATCGGGAGTgtcgATTAAATCGGTGGCGCGGGCTCTgatagtcgGGTGCTT
G12	HOXB4_3165-3190_68_6off_3.5ss	/5Phos/TGGGCACGAAAGATGAGGgtcgATTAAATCGGTGGCGCGGGCTCTgatagtcgCAGTGAA
H1	HOXB4_448-473_70_6off_4.3ss	/5Phos/AGGGACCAAGGCTCCCAGgtcgATTAAATCGGTGGCGCGGGCTCTgatagtcgTGTGAAA
H2	HOXB4_991-1016_70_6off_4.3ss	/5Phos/ACTGTGTCCGTCAGTCCGgtcgATTAAATCGGTGGCGCGGGCTCTgatagtcgTAGCTAG
H3	HOXB4_646-671_70_6off_4.7ss	/5Phos/AACGGAAAGGCGGCCTCAgtcgATTAAATCGGTGGCGCGGGCTCTgatagtcgGAACTGA
H4	HOXB4_2912-2937_70_6off_4.8ss	/5Phos/TGGACCTGGCGTGATTAAgtcgATTAAATCGGTGGCGCGGGCTCTgatagtcgATGGGCC
H5	HOXB4_1476-1501_72_6off_4.8ss	/5Phos/CTCCGGGATCAGAGAGAGgtcgATTAAATCGGTGGCGCGGGCTCTgatagtcgTCGCTCT
H6	HOXB4_1865-1890_70_6off_4.9ss	/5Phos/TGGGTAGGTAATCGCTCTgtcgATTAAATCGGTGGCGCGGGCTCTgatagtcgTGGTCGC
H7	USP22_1569-1594_68_6off_3.3ss	/5Phos/TTGCCAATGCATTGCCTTgacaATTAAATCGGTGGCGCGGGCTCTacgagacaGTGAGGC
H8	USP22_344-369_72_6off_3.4ss	/5Phos/CGCTGCTCCTCCTTGGCGgacaATTAAATCGGTGGCGCGGGCTCTacgagacaAGCTTTT
H9	VIM_504-529_72_6off_3.1ss	/5Phos/TGCGGGTGGACGTAGTCAtgatATTAAATCGGTGGCGCGGGCTCTccgttgatCTGTAGG
H10	VIM_898-923_72_6off_3.1ss	/5Phos/TTGTCGTTGGTTAGCTGGtgatATTAAATCGGTGGCGCGGGCTCTccgttgatGCGGGCT
H11	VIM_1481-1506_68_6off_3.6ss	/5Phos/AATAGTGTCTTGGTAGTTtgatATTAAATCGGTGGCGCGGGCTCTccgttgatGGCGGCC
H12	VIM_1348-1373_70_6off_3.6ss	/5Phos/TCAGTGGACTCCTGCTTTtgatATTAAATCGGTGGCGCGGGCTCTccgttgatCCGGTAC
A1	HRASLS5_1105-1130_68_6off_0.7ss	/5Phos/TCCTTCCCATCCTGAGAGagtcATTAAATCGGTGGCGCGGGCTCTagcaagtcTACCAGA
A2	HRASLS5_411-436_68_6off_1.4ss	/5Phos/TCTCCAAGCTAACTACAGagtcATTAAATCGGTGGCGCGGGCTCTagcaagtcGGTGTGG
A3	HRASLS5_730-755_72_6off_1.7ss	/5Phos/AGGTACGTCCCATCTAGCagtcATTAAATCGGTGGCGCGGGCTCTagcaagtcCAAGGGC
A4	HRASLS5_827-852_68_6off_2.9ss	/5Phos/AGGGCGTGCTCTACAGTTagtcATTAAATCGGTGGCGCGGGCTCTagcaagtcTTCCATC
A5	HRASLS5_586-611_68_6off_3.2ss	/5Phos/TGGACCACGCAATCATCTagtcATTAAATCGGTGGCGCGGGCTCTagcaagtcAGCCAGA
A6	HRASLS5_665-690_70_6off_4.0ss	/5Phos/ACTGTATTTCACCACGGCagtcATTAAATCGGTGGCGCGGGCTCTagcaagtcCCAGACG
A7	HRASLS5_242-267_75_6off_4.1ss	/5Phos/TCTGAGCGCAGGCGGCTGagtcATTAAATCGGTGGCGCGGGCTCTagcaagtcCTGAACG
A8	HRASLS5_986-1011_70_6off_4.5ss	/5Phos/TTGAGAGAAGGCAAGGGAagtcATTAAATCGGTGGCGCGGGCTCTagcaagtcGGAGCCA
A9	HRASLS5_200-225_76_6off_4.6ss	/5Phos/TCGCGAGGCGGGTTTGGGagtcATTAAATCGGTGGCGCGGGCTCTagcaagtcTGGCGGT
A10	HRASLS5_322-347_73_6off_5.0ss	/5Phos/ACCAACGCTGCGAATCCCagtcATTAAATCGGTGGCGCGGGCTCTagcaagtcGAGCTGG
A11	IFIH1_540-565_73_6off_4.6ss	/5Phos/CCCGGAGGTGGCGACTGTgagcATTAAATCGGTGGCGCGGGCTCTaatggagcGCATGTT
A12	IFIH1_3132-3157_68_6off_4.6ss	/5Phos/TTCCCCAGAACAGGCTAGgagcATTAAATCGGTGGCGCGGGCTCTaatggagcGGATATC
B1	IFIH1_1507-1532_70_6off_4.7ss	/5Phos/ACTCCTTGCGGAAGAGCTgagcATTAAATCGGTGGCGCGGGCTCTaatggagcGGTTGGA
B2	IFIH1_351-376_70_6off_4.8ss	/5Phos/TCTCCCAAGCAGATGGTGgagcATTAAATCGGTGGCGCGGGCTCTaatggagcAGAGGGT
B3	IFIH1_487-512_70_6off_5.1ss	/5Phos/AGGTCAGGTAGTCCAGCAgagcATTAAATCGGTGGCGCGGGCTCTaatggagcGGCAGAA
B4	IFIH1_694-719_70_6off_5.2ss	/5Phos/ATGGAGAGGGCAAGTCCGgagcATTAAATCGGTGGCGCGGGCTCTaatggagcTCAAACG
B5	IFIH1_613-638_68_6off_5.7ss	/5Phos/ATTCCCGAGTCCAACCAAgagcATTAAATCGGTGGCGCGGGCTCTaatggagcTCCACGA
B6	IFIH1_276-301_68_6off_5.9ss	/5Phos/AGCAGGGTCTACCGCTCTgagcATTAAATCGGTGGCGCGGGCTCTaatggagcTTAGAGA
B7	IFIH1_2633-2658_68_6off_6.4ss	/5Phos/TGGGCTTTGACTCCTACTgagcATTAAATCGGTGGCGCGGGCTCTaatggagcCAGATGG
B8	IFIH1_53-78_70_6off_6.5ss	/5Phos/CGGGTAGGAGCTTTGAGTgagcATTAAATCGGTGGCGCGGGCTCTaatggagcGCACACT
B9	IFIT2_737-762_68_6off_2.9ss	/5Phos/CAATGGCGTTCTGAGATGtgcaATTAAATCGGTGGCGCGGGCTCTaagctgcaAGAGGGT
B10	IFIT2_2407-2432_68_6off_3.0ss	/5Phos/CCCTACTGGTGGAACATTtgcaATTAAATCGGTGGCGCGGGCTCTaagctgcaCCCCTAT
B11	IFIT2_3322-3347_70_6off_3.0ss	/5Phos/AGCAGGTGGCAGATGGCAtgcaATTAAATCGGTGGCGCGGGCTCTaagctgcaCAATGGT
B12	IFIT2_2181-2206_68_6off_3.5ss	/5Phos/CGTCTCAAACTATGTTGCtgcaATTAAATCGGTGGCGCGGGCTCTaagctgcaCTGCCCT
C1	IFIT2_1741-1766_70_6off_3.9ss	/5Phos/TCTCTCAAGACCCAGCAAtgcaATTAAATCGGTGGCGCGGGCTCTaagctgcaCTTGGGC
C2	IFIT2_1591-1616_68_6off_4.2ss	/5Phos/TGGGCACCACATCTCTATtgcaATTAAATCGGTGGCGCGGGCTCTaagctgcaAGCCTAG
C3	IFIT2_1989-2014_68_6off_4.3ss	/5Phos/TAACCTCTATGGGATGCAtgcaATTAAATCGGTGGCGCGGGCTCTaagctgcaGCAGGAC
C4	IFIT2_2844-2869_68_6off_4.4ss	/5Phos/TGGGTCAGCTGACTCTATtgcaATTAAATCGGTGGCGCGGGCTCTaagctgcaCTGATGC
C5	IFIT2_771-796_68_6off_4.7ss	/5Phos/TCAGGATTCAGCCGAATGtgcaATTAAATCGGTGGCGCGGGCTCTaagctgcaCTGGTTG
C6	IFIT2_2036-2061_68_6off_4.7ss	/5Phos/TCCGCCAGCTTTTGGATGtgcaATTAAATCGGTGGCGCGGGCTCTaagctgcaACTTTGG
C7	IGDCC3_490-515_70_6off_1.0ss	/5Phos/TACTCTCTGGCAGCTCTAttggATTAAATCGGTGGCGCGGGCTCTgagattggGAGTGGG
C8	IGDCC3_2948-2973_68_6off_1.3ss	/5Phos/AAGTCATGTGGGTACCAGttggATTAAATCGGTGGCGCGGGCTCTgagattggCAGTTCC
C9	IGDCC3_652-677_68_6off_1.3ss	/5Phos/CCGACATGGTTGCAGCTTttggATTAAATCGGTGGCGCGGGCTCTgagattggTGGAAGT
C10	IGDCC3_3143-3168_68_6off_1.3ss	/5Phos/CCGGCTGAGGTAGGTGCTttggATTAAATCGGTGGCGCGGGCTCTgagattggATTCATT
C11	IGDCC3_3600-3625_72_6off_1.5ss	/5Phos/AGGTGGCTCGTTTGGACAttggATTAAATCGGTGGCGCGGGCTCTgagattggTGCTGGG
C12	IGDCC3_1927-1952_72_6off_1.6ss	/5Phos/AGGTCTTGCTTGCTGGGCttggATTAAATCGGTGGCGCGGGCTCTgagattggGTGAAGG
D1	IGDCC3_531-556_68_6off_2.0ss	/5Phos/ACGGATCATCAAGGACCCttggATTAAATCGGTGGCGCGGGCTCTgagattggTGAAGTG
D2	IGDCC3_1688-1713_72_6off_2.5ss	/5Phos/ACCAGGTGCTGAAAGGTGttggATTAAATCGGTGGCGCGGGCTCTgagattggGTCGCTG
D3	IGDCC3_3647-3672_70_6off_2.6ss	/5Phos/TCAAAATGGGAGTGGACAttggATTAAATCGGTGGCGCGGGCTCTgagattggGGCTGGC
D4	IGDCC3_2149-2174_72_6off_2.7ss	/5Phos/TGGTGGACGTCTGGTTGGttggATTAAATCGGTGGCGCGGGCTCTgagattggATGCCTG
D5	IGFBP7_777-802_68_6off_1.7ss	/5Phos/TGGGAATTGGATGCATGGggttATTAAATCGGTGGCGCGGGCTCTaccaggttCTGTCCT
D6	IGFBP7_567-592_68_6off_2.0ss	/5Phos/ATGACCTCACAGCTCAAGggttATTAAATCGGTGGCGCGGGCTCTaccaggttGATTCCG
D7	IGFBP7_497-522_70_6off_3.5ss	/5Phos/AAGGACCTTGCTCGCAGGggttATTAAATCGGTGGCGCGGGCTCTaccaggttACTATGG
D8	IGFBP7_1268-1293_68_6off_4.9ss	/5Phos/ATGCCTTACGCATGCAAAggttATTAAATCGGTGGCGCGGGCTCTaccaggttGGTGCGA
D9	IGFBP7_345-370_75_6off_5.0ss	/5Phos/ACGCCGCTTACACCCGGAggttATTAAATCGGTGGCGCGGGCTCTaccaggttCACGCAC
D10	IGFBP7_401-426_76_6off_5.9ss	/5Phos/TCGGGTAGGTGGTGCCGTggttATTAAATCGGTGGCGCGGGCTCTaccaggttCAGCCGC
D11	IGFBP7_300-325_72_6off_6.7ss	/5Phos/TTCCGCCTCTTGCGGCTCggttATTAAATCGGTGGCGCGGGCTCTaccaggttTTTACCC
D12	IGFBP7_863-888_68_6off_6.8ss	/5Phos/ATAGCTCGGCACCTTCACggttATTAAATCGGTGGCGCGGGCTCTaccaggttGAGGTTT
E1	IGFBP7_692-717_73_6off_6.9ss	/5Phos/TTTCTGGGCCACCCCGGGggttATTAAATCGGTGGCGCGGGCTCTaccaggttTCATGCT
E2
E3	IL7R_2569-2594_68_6off_1.2ss	/5Phos/TCAAACGTACCCATGTCCagcaATTAAATCGGTGGCGCGGGCTCTgttcagcaTCACTCG
E4	IL7R_2519-2544_70_6off_1.8ss	/5Phos/ACGGATGCAGTTGGGTGGagcaATTAAATCGGTGGCGCGGGCTCTgttcagcaATCATGG
E5	IL7R_1215-1240_68_6off_2.1ss	/5Phos/TGTGAGGGATGAATCTCTagcaATTAAATCGGTGGCGCGGGCTCTgttcagcaCCAGGCA
E6	IL7R_519-544_68_6off_2.4ss	/5Phos/ACTCAGGTCAAAAGGAGCagcaATTAAATCGGTGGCGCGGGCTCTgttcagcaAGACGAC
E7	IL7R_2154-2179_68_6off_2.4ss	/5Phos/ACCCTGTTACTAGTGACGagcaATTAAATCGGTGGCGCGGGCTCTgttcagcaTAGGCAC
E8	IL7R_1561-1586_68_6off_2.6ss	/5Phos/AGGAACTCTAGACTTCCCagcaATTAAATCGGTGGCGCGGGCTCTgttcagcaGGAGACT
E9	IL7R_1521-1546_70_6off_2.6ss	/5Phos/ACGGTAAGTTCAGTCTGGagcaATTAAATCGGTGGCGCGGGCTCTgttcagcaGTCGCTC
E10	IL7R_293-318_68_6off_2.7ss	/5Phos/TCCTCAAAAGCACAGGTCagcaATTAAATCGGTGGCGCGGGCTCTgttcagcaATCTGGG
E11	IL7R_623-648_68_6off_3.3ss	/5Phos/TGGCGGTAAGCTACATCGagcaATTAAATCGGTGGCGCGGGCTCTgttcagcaCTTTTCC
E12	IL7R_346-371_70_6off_3.7ss	/5Phos/CCACGAGGGCCCCACATAagcaATTAAATCGGTGGCGCGGGCTCTgttcagcaTTTACCT
F1	ITGA11_2315-2340_68_6off_2.4ss	/5Phos/ACTGGCTTCACGTAGTCAttcgATTAAATCGGTGGCGCGGGCTCTggaattcgGAAGGTC
F2	ITGA11_1468-1493_72_6off_2.4ss	/5Phos/TCCGGTTGTTGTGCATGGttcgATTAAATCGGTGGCGCGGGCTCTggaattcgGTGAGGC
F3	ITGA11_1725-1750_70_6off_2.9ss	/5Phos/AACTGAGGCAATGGAGGAttcgATTAAATCGGTGGCGCGGGCTCTggaattcgGGTCTCG
F4	ITGA11_311-336_68_6off_3.0ss	/5Phos/ACTGGACACTTGTACACGttcgATTAAATCGGTGGCGCGGGCTCTggaattcgGTGGATC
F5	ITGA11_999-1024_68_6off_3.0ss	/5Phos/CCCCCTGCGGTTGTAGTAttcgATTAAATCGGTGGCGCGGGCTCTggaattcgGATTGAT
F6	ITGA11_2170-2195_68_6off_3.1ss	/5Phos/CCATGGTGGCGTTGTATCttcgATTAAATCGGTGGCGCGGGCTCTggaattcgCTCTCAT
F7	ITGA11_3701-3726_70_6off_3.2ss	/5Phos/AACACTACCTGGACTGGTttcgATTAAATCGGTGGCGCGGGCTCTggaattcgGGGTCTC
F8	ITGA11_2231-2256_70_6off_3.2ss	/5Phos/CTGTTGGTGAATCGGTCCttcgATTAAATCGGTGGCGCGGGCTCTggaattcgTACGGCT
F9	ITGA11_2709-2734_68_6off_3.4ss	/5Phos/ACCGTCTGAGTCCTCCTTttcgATTAAATCGGTGGCGCGGGCTCTggaattcgCAATGCT
F10	ITGA11_3352-3377_68_6off_3.4ss	/5Phos/ACCTCAACCACAGGTTCCttcgATTAAATCGGTGGCGCGGGCTCTggaattcgTTTAGGG
F11	KCNQ3_64-89_68_6off_2.4ss	/5Phos/ACCCCAGGACAATCAGGAtgcaATTAAATCGGTGGCGCGGGCTCTactgtgcaATCAAGC
F12	KCNQ3_1916-1941_68_6off_2.8ss	/5Phos/AGAGTCAAGATAGGCAGGtgcaATTAAATCGGTGGCGCGGGCTCTactgtgcaGTCGAGA
G1	KCNQ3_1399-1424_70_6off_2.8ss	/5Phos/TTGGCGTGGAGGGAGGTCtgcaATTAAATCGGTGGCGCGGGCTCTactgtgcaTTGTGTT
G2	KCNQ3_1630-1655_68_6off_3.1ss	/5Phos/AATACTCCGTGACCTGCAtgcaATTAAATCGGTGGCGCGGGCTCTactgtgcaGTTGGGT
G3	KCNQ3_637-662_68_6off_3.3ss	/5Phos/ACGTTTTGGGTGTCTTGTtgcaATTAAATCGGTGGCGCGGGCTCTactgtgcaCCTTCCC
G4	KCNQ3_2352-2377_70_6off_3.3ss	/5Phos/AGCGTCGGGTGTAAGAGTtgcaATTAAATCGGTGGCGCGGGCTCTactgtgcaGCTGGTA
G5	KCNQ3_1280-1305_68_6off_3.6ss	/5Phos/TAAGGCCTCAAAGTCTCCtgcaATTAAATCGGTGGCGCGGGCTCTactgtgcaCACATCG
G6	KCNQ3_2045-2070_72_6off_4.0ss	/5Phos/TTGACCGACATCAGGGACtgcaATTAAATCGGTGGCGCGGGCTCTactgtgcaCTCGTGG
G7	KCNQ3_2134-2159_73_6off_4.0ss	/5Phos/AGCTCGACCCCCCATTGGtgcaATTAAATCGGTGGCGCGGGCTCTactgtgcaCTCATCC
G8	KCNQ3_2009-2034_70_6off_4.2ss	/5Phos/CGCGTGATGCTACGTCTCtgcaATTAAATCGGTGGCGCGGGCTCTactgtgcaACTGTCT
G9	KIF5C_2517-2542_68_6off_0.7ss	/5Phos/CTCGGAGTCTGGACAGCTaggcATTAAATCGGTGGCGCGGGCTCTtacaaggcATTTCGT
G10	KIF5C_2785-2810_68_6off_1.0ss	/5Phos/CGGGTGGTCAGATCCTGGaggcATTAAATCGGTGGCGCGGGCTCTtacaaggcTTTAACT
G11	KIF5C_1489-1514_68_6off_2.0ss	/5Phos/TCATCCTCAGGCACAGCTaggcATTAAATCGGTGGCGCGGGCTCTtacaaggcGATCTGT
G12	KIF5C_512-537_68_6off_2.1ss	/5Phos/AGGTAGCACTCTGTCGAAaggcATTAAATCGGTGGCGCGGGCTCTtacaaggcTGTTGGG
H1	KIF5C_3563-3588_68_6off_2.2ss	/5Phos/ATTAGGGCGTACAGATGGaggcATTAAATCGGTGGCGCGGGCTCTtacaaggcATGGCAC
H2	KIF5C_3955-3980_68_6off_2.3ss	/5Phos/ACTAGTTGCTGCAGGTTCaggcATTAAATCGGTGGCGCGGGCTCTtacaaggcGGCTAAG
H3	KIF5C_4566-4591_68_6off_2.5ss	/5Phos/TCATCTTGGGCACACAACaggcATTAAATCGGTGGCGCGGGCTCTtacaaggcAGCTCAC
H4	KIF5C_3628-3653_68_6off_2.7ss	/5Phos/AGTTGAGGCAGACCATGAaggcATTAAATCGGTGGCGCGGGCTCTtacaaggcACCAGAC
H5	KIF5C_4668-4693_68_6off_2.7ss	/5Phos/TGAGCTACCTTCGACCCAaggcATTAAATCGGTGGCGCGGGCTCTtacaaggcACACACT
H6	KIF5C_5609-5634_68_6off_2.9ss	/5Phos/TACAGAGAACATGGTCCTaggcATTAAATCGGTGGCGCGGGCTCTtacaaggcAGTGGCC
H7	VIM_1406-1431_68_6off_3.9ss	/5Phos/ATTGGTTCCTTTAAGGGCtgatATTAAATCGGTGGCGCGGGCTCTccgttgatGGGACTC
H8	VIM_1697-1722_68_6off_4.0ss	/5Phos/AACCAGAGGGAGTGAATCtgatATTAAATCGGTGGCGCGGGCTCTccgttgatGGGTATC
H9	VIM_50-75_68_6off_4.4ss	/5Phos/AAAGCCTGTCTTTGCTCGtgatATTAAATCGGTGGCGCGGGCTCTccgttgatACTCGCT
H10	VIM_1003-1028_68_6off_4.7ss	/5Phos/AGGGTGTTTTCGGCTTCCtgatATTAAATCGGTGGCGCGGGCTCTccgttgatAGATTGC
H11	VIM_822-847_73_6off_5.0ss	/5Phos/TGCCTTGGCCCTTGAGCTtgatATTAAATCGGTGGCGCGGGCTCTccgttgatCGCGACT
H12	VIM_1206-1231_75_6off_5.0ss	/5Phos/CACGCAGGGCAGCCGTGAtgatATTAAATCGGTGGCGCGGGCTCTccgttgatCGTACGT
A1	KIF19_265-290_68_6off_2.2ss	/5Phos/CCATTGGGTCCATGAGAAgctaATTAAATCGGTGGCGCGGGCTCTtgcagctaGGATCCT
A2	KIF19_3224-3249_68_6off_2.6ss	/5Phos/TGAGCTTACTTCCTGGTCgctaATTAAATCGGTGGCGCGGGCTCTtgcagctaGAGATCC
A3	KIF19_2933-2958_70_6off_2.8ss	/5Phos/CCCAGATGCCGGATACCAgctaATTAAATCGGTGGCGCGGGCTCTtgcagctaGACCTTT
A4	KIF19_1211-1236_72_6off_3.1ss	/5Phos/TACTGGGCGATGTGGTAGgctaATTAAATCGGTGGCGCGGGCTCTtgcagctaGCTGGTG
A5	KIF19_3159-3184_70_6off_3.1ss	/5Phos/TCAGTCTTGGGAGGTGAGgctaATTAAATCGGTGGCGCGGGCTCTtgcagctaACCCCAT
A6	KIF19_2187-2212_68_6off_3.3ss	/5Phos/ATCAGAGCTCAATGTCTTgctaATTAAATCGGTGGCGCGGGCTCTtgcagctaGCTGGGC
A7	KIF19_226-251_68_6off_3.4ss	/5Phos/TATGGGCGATGAGGGTAGgctaATTAAATCGGTGGCGCGGGCTCTtgcagctaTCCACTT
A8	KIF19_3110-3135_68_6off_3.6ss	/5Phos/TGCCGGGAGCATCCATCTgctaATTAAATCGGTGGCGCGGGCTCTtgcagctaTCAGTTA
A9	KIF19_1601-1626_70_6off_3.7ss	/5Phos/TCTGAGTCCTTCTCGCTGgctaATTAAATCGGTGGCGCGGGCTCTtgcagctaACCTGTG
A10	KIF19_2276-2301_72_6off_4.1ss	/5Phos/TGCCAGGCCCCAGTACCAgctaATTAAATCGGTGGCGCGGGCTCTtgcagctaTTTTGCC
A11	KLF2_1376-1401_68_6off_0.6ss	/5Phos/CAAGGAGGATCGTGGTCTgttcATTAAATCGGTGGCGCGGGCTCTagtcgttcAACTCGT
A12	KLF2_1685-1710_70_6off_2.2ss	/5Phos/CCAAGCAACCAGACCAGTgttcATTAAATCGGTGGCGCGGGCTCTagtcgttcCCCAGTT
B1	KLF2_1945-1970_72_6off_2.6ss	/5Phos/TGGGACCAGCACTTTCCCgttcATTAAATCGGTGGCGCGGGCTCTagtcgttcACGTCAG
B2	KLF2_1452-1477_68_6off_2.6ss	/5Phos/CGATCCTCTAGTGTAGACgttcATTAAATCGGTGGCGCGGGCTCTagtcgttcCAAGCCT
B3	KLF2_117-142_72_6off_2.9ss	/5Phos/ACGGCAGGATGGGTTCACgttcATTAAATCGGTGGCGCGGGCTCTagtcgttcGAGAAGG
B4	KLF2_1150-1175_68_6off_4.0ss	/5Phos/TGCCGTTTCATGTGCAGCgttcATTAAATCGGTGGCGCGGGCTCTagtcgttcCTACATG
B5	KLF2_1296-1321_70_6off_4.6ss	/5Phos/CGAGGGAGACCCTCTGTAgttcATTAAATCGGTGGCGCGGGCTCTagtcgttcTCGTCAT
B6	KLF2_1119-1144_72_6off_4.9ss	/5Phos/AGCGCGAGAAGGCACGATgttcATTAAATCGGTGGCGCGGGCTCTagtcgttcTGATCGG
B7	KLF2_754-779_73_6off_5.1ss	/5Phos/AAGAGACCGAAGGCTGGGgttcATTAAATCGGTGGCGCGGGCTCTagtcgttcGTCGTCG
B8	KLF2_1762-1787_70_6off_5.2ss	/5Phos/ACACGATGCTTTAGTGGGgttcATTAAATCGGTGGCGCGGGCTCTagtcgttcCCACTGC
B9	MAP6_3849-3874_68_6off_2.2ss	/5Phos/ACACCCAAACACTGCTTGactaATTAAATCGGTGGCGCGGGCTCTgaccactaGAAGGCA
B10	MAP6_1150-1175_68_6off_2.2ss	/5Phos/AAGGGTTCGCTGTAGAGGactaATTAAATCGGTGGCGCGGGCTCTgaccactaTTCCTTG
B11	MAP6_3097-3122_68_6off_2.3ss	/5Phos/AGACCCACCAGCATTTTCactaATTAAATCGGTGGCGCGGGCTCTgaccactaAACACGG
B12	MAP6_1318-1343_70_6off_2.4ss	/5Phos/TTGTCGTCTGGCTTGGTGactaATTAAATCGGTGGCGCGGGCTCTgaccactaTTGCTCC
C1	MAP6_1495-1520_70_6off_2.4ss	/5Phos/ACACTCAGGACCAAGGCAactaATTAAATCGGTGGCGCGGGCTCTgaccactaTCCTGGA
C2	MAP6_2306-2331_68_6off_2.6ss	/5Phos/AGGAAGGGAGAGTAAACAactaATTAAATCGGTGGCGCGGGCTCTgaccactaGCGGTTC
C3	MAP6_1678-1703_70_6off_2.6ss	/5Phos/TTCGTTTCGCCTCTCAGAactaATTAAATCGGTGGCGCGGGCTCTgaccactaCGGGAGA
C4	MAP6_3625-3650_68_6off_2.7ss	/5Phos/CCTCTAAAGCCTTGGGTGactaATTAAATCGGTGGCGCGGGCTCTgaccactaTACAGGT
C5	MAP6_3015-3040_70_6off_2.7ss	/5Phos/TGGGCCTGATCAACAACTactaATTAAATCGGTGGCGCGGGCTCTgaccactaGTCGCAG
C6	MAP6_2059-2084_68_6off_2.7ss	/5Phos/ACCTTCTTCACCAGCCCTactaATTAAATCGGTGGCGCGGGCTCTgaccactaACACCTA
C7	MLLT11_2803-2828_70_6off_0.6ss	/5Phos/TACTCACAGGGTCCCTCAgtacATTAAATCGGTGGCGCGGGCTCTcttggtacTACTGGC
C8	MLLT11_816-841_70_6off_1.0ss	/5Phos/TCTCAGGACGTGGCCTTAgtacATTAAATCGGTGGCGCGGGCTCTcttggtacACTTGGC
C9	MLLT11_3345-3370_72_6off_1.1ss	/5Phos/TCCCCAGTCAGGCCTAGTgtacATTAAATCGGTGGCGCGGGCTCTcttggtacTCAGGTG
C10	MLLT11_2627-2652_70_6off_1.2ss	/5Phos/CAGTTCACTCTCCCCCTGgtacATTAAATCGGTGGCGCGGGCTCTcttggtacAGTCTGT
C11	MLLT11_1424-1449_68_6off_1.5ss	/5Phos/AAGGGTTGAGAACAGCAGgtacATTAAATCGGTGGCGCGGGCTCTcttggtacTCCGGTT
C12	MLLT11_2493-2518_68_6off_1.7ss	/5Phos/TCCCTAGGCTCATTGGTCgtacATTAAATCGGTGGCGCGGGCTCTcttggtacAAGCATC
D1	MLLT11_3041-3066_70_6off_1.8ss	/5Phos/TCGAAGGAGTGGATGCTGgtacATTAAATCGGTGGCGCGGGCTCTcttggtacGTCCAGT
D2	MLLT11_164-189_68_6off_2.0ss	/5Phos/TGACTCACTGACGTCCCAgtacATTAAATCGGTGGCGCGGGCTCTcttggtacCTATGAC
D3	MLLT11_3287-3312_68_6off_2.0ss	/5Phos/TGACCCAGTACTCCATTGgtacATTAAATCGGTGGCGCGGGCTCTcttggtacATCCCTG
D4	MLLT11_2148-2173_70_6off_2.2ss	/5Phos/TTCTGCGAATCTCTGAACgtacATTAAATCGGTGGCGCGGGCTCTcttggtacGGCGTGC
D5	MYH9_746-771_68_6off_2.4ss	/5Phos/TCATACTCCTGTAGGCGGtaacATTAAATCGGTGGCGCGGGCTCTagcgtaacTCTTGCA
D6	MYH9_1145-1170_70_6off_2.6ss	/5Phos/CCAACAGGAGATCGGTCTtaacATTAAATCGGTGGCGCGGGCTCTagcgtaacTACGGCT
D7	MYH9_6105-6130_68_6off_2.6ss	/5Phos/TCTACCTCTTCGTCGGAGtaacATTAAATCGGTGGCGCGGGCTCTagcgtaacTTTGCCA
D8	MYH9_7390-7415_68_6off_2.7ss	/5Phos/TGACAGCAACTGGGACCTtaacATTAAATCGGTGGCGCGGGCTCTagcgtaacTCCTTTG
D9	MYH9_254-279_68_6off_2.8ss	/5Phos/ATAGCCAGGACCTGAACCtaacATTAAATCGGTGGCGCGGGCTCTagcgtaacGTGACTT
D10	MYH9_131-156_70_6off_3.0ss	/5Phos/CAGCCTTGCTTAGCCTTCtaacATTAAATCGGTGGCGCGGGCTCTagcgtaacAGCAGGT
D11	MYH9_367-392_70_6off_3.1ss	/5Phos/AGGCACCCATACCAGCTTtaacATTAAATCGGTGGCGCGGGCTCTagcgtaacTGTCGGA
D12	MYH9_1075-1100_72_6off_3.1ss	/5Phos/TTCTTCCTTGGCTTGGCGtaacATTAAATCGGTGGCGCGGGCTCTagcgtaacAGGTCCG
E1	MYH9_4782-4807_72_6off_3.4ss	/5Phos/TCCATCTCCGTGCGGAACtaacATTAAATCGGTGGCGCGGGCTCTagcgtaacAAGGTCC
E2	MYH9_4142-4167_70_6off_3.5ss	/5Phos/TGTCGGACTGGCTGAGAAtaacATTAAATCGGTGGCGCGGGCTCTagcgtaacGACTTGC
E3	MYL9_840-865_68_6off_1.2ss	/5Phos/AGCTTGCATTTGTGTGGGgtgaATTAAATCGGTGGCGCGGGCTCTcctagtgaCTTGGTG
E4	MYL9_676-701_70_6off_2.2ss	/5Phos/CCCCAGAAGGTGGTCTTTgtgaATTAAATCGGTGGCGCGGGCTCTcctagtgaCCCATGT
E5	MYL9_933-958_73_6off_3.0ss	/5Phos/AGCACACTCCCATGGCGGgtgaATTAAATCGGTGGCGCGGGCTCTcctagtgaACTCCTG
E6	MYL9_428-453_68_6off_3.4ss	/5Phos/AGTCGTCTTTATCCTTGGgtgaATTAAATCGGTGGCGCGGGCTCTcctagtgaGTGGCCT
E7	MYL9_981-1006_70_6off_3.4ss	/5Phos/AGATTCTGCCCCCTCTGGgtgaATTAAATCGGTGGCGCGGGCTCTcctagtgaCTATTGG
E8	MYL9_23-48_75_6off_3.6ss	/5Phos/TCGCTGGGTGCGTGGAACgtgaATTAAATCGGTGGCGCGGGCTCTcctagtgaCTTGGGC
E9	MYL9_613-638_70_6off_4.1ss	/5Phos/TGGGAACATCTGCCTCAGgtgaATTAAATCGGTGGCGCGGGCTCTcctagtgaGTCACTG
E10	MYL9_713-738_73_6off_6.1ss	/5Phos/CCCTTGGTGCCTCTAGGTgtgaATTAAATCGGTGGCGCGGGCTCTcctagtgaGGGCCTT
E11	MYL9_259-284_72_6off_6.5ss	/5Phos/ACCCAGCGAGGCCAGCATgtgaATTAAATCGGTGGCGCGGGCTCTcctagtgaGGATGAA
E12	MYL9_306-331_73_6off_7.0ss	/5Phos/TCACCCATGGTGGTGAGCgtgaATTAAATCGGTGGCGCGGGCTCTcctagtgaGAAGCGG
F1	MYOF_4802-4827_68_6off_3.8ss	/5Phos/TCGTACATCCTGCCAAAGagcgATTAAATCGGTGGCGCGGGCTCTtgtaagcgGCTCAGT
F2	MYOF_4929-4954_72_6off_3.8ss	/5Phos/AAAGCGGGAAAGGAATCGagcgATTAAATCGGTGGCGCGGGCTCTtgtaagcgGGGACCC
F3	MYOF_5046-5071_68_6off_4.1ss	/5Phos/TTGTGGGAAGCCTTTGAAagcgATTAAATCGGTGGCGCGGGCTCTtgtaagcgGGATGGG
F4	MYOF_5001-5026_68_6off_4.4ss	/5Phos/TGGTCTCAGTTGATCTCGagcgATTAAATCGGTGGCGCGGGCTCTtgtaagcgGCTGTGT
F5	MYOF_378-403_68_6off_4.4ss	/5Phos/TGGATGTGGAGCAGAAGGagcgATTAAATCGGTGGCGCGGGCTCTtgtaagcgGGTCATT
F6	MYOF_5561-5586_68_6off_4.4ss	/5Phos/AGTTGTTCGGCTGGAAGGagcgATTAAATCGGTGGCGCGGGCTCTtgtaagcgGATACAG
F7	MYOF_608-633_70_6off_4.7ss	/5Phos/CGGCCCTCAATCACTCGGagcgATTAAATCGGTGGCGCGGGCTCTtgtaagcgTAACTGT
F8	MYOF_1253-1278_68_6off_4.7ss	/5Phos/ACCTGATTCCACTCTGGGagcgATTAAATCGGTGGCGCGGGCTCTtgtaagcgATTGACG
F9	MYOF_464-489_72_6off_4.7ss	/5Phos/ACTGCATTGTCCAACCTGagcgATTAAATCGGTGGCGCGGGCTCTtgtaagcgGCCCCTG
F10	MYOF_2552-2577_68_6off_4.8ss	/5Phos/AAAGTTCCTTCTGCGAAGagcgATTAAATCGGTGGCGCGGGCTCTtgtaagcgGACGGTG
F11	NCAM1_257-282_72_6off_1.9ss	/5Phos/AACGCTGATCTCCCCCTGgtgaATTAAATCGGTGGCGCGGGCTCTacacgtgaACTCTCC
F12	NCAM1_1236-1261_70_6off_2.9ss	/5Phos/CTGGTCGAGTCCACGAAGgtgaATTAAATCGGTGGCGCGGGCTCTacacgtgaTGCTTCT
G1	NCAM1_1203-1228_70_6off_3.2ss	/5Phos/TGATGTTCCGGGTAGAAGgtgaATTAAATCGGTGGCGCGGGCTCTacacgtgaTCGCTGC
G2	NCAM1_292-317_70_6off_3.5ss	/5Phos/CCTGCCACTTGGCATAAGgtgaATTAAATCGGTGGCGCGGGCTCTacacgtgaGGCATCT
G3	NCAM1_1011-1036_68_6off_3.8ss	/5Phos/ACTCAGCCTCGTCGTTCTgtgaATTAAATCGGTGGCGCGGGCTCTacacgtgaCAGATGT
G4	NCAM1_759-784_70_6off_4.2ss	/5Phos/AGTTGATCTCCCCCCGTGgtgaATTAAATCGGTGGCGCGGGCTCTacacgtgaTCCTTGA
G5	NCAM1_1152-1177_70_6off_4.2ss	/5Phos/AGGCTTCACAGGTAAGAGgtgaATTAAATCGGTGGCGCGGGCTCTacacgtgaTCTCCGG
G6	NCAM1_865-890_73_6off_4.6ss	/5Phos/TCGCACACCAGGGTGACGgtgaATTAAATCGGTGGCGCGGGCTCTacacgtgaTTCGGCA
G7	NCAM1_487-512_72_6off_4.9ss	/5Phos/ACGGTGGCCTCTGACTCAgtgaATTAAATCGGTGGCGCGGGCTCTacacgtgaCACGTTG
G8	NCAM1_377-402_68_6off_5.2ss	/5Phos/CCACACCACTGAGATCCGgtgaATTAAATCGGTGGCGCGGGCTCTacacgtgaCATCATT
G9	NCOR2_5485-5510_72_6off_5.3ss	/5Phos/AGGACGTGGTGGTTGGTTgcgcATTAAATCGGTGGCGCGGGCTCTtatagcgcTCGGACG
G10	NCOR2_6548-6573_73_6off_5.7ss	/5Phos/TGCCGGGTGTAGTCCTGTgcgcATTAAATCGGTGGCGCGGGCTCTtatagcgcTGGGTGG
G11	NCOR2_7000-7025_70_6off_5.8ss	/5Phos/CATTCCGGTTGTGGGTGTgcgcATTAAATCGGTGGCGCGGGCTCTtatagcgcTCAGGCT
G12	NCOR2_4188-4213_70_6off_5.8ss	/5Phos/AGGGATCCCTTGTGTGATgcgcATTAAATCGGTGGCGCGGGCTCTtatagcgcAGGACCG
H1	NCOR2_1409-1434_68_6off_6.1ss	/5Phos/TCTTTGTACACCTTCATGgcgcATTAAATCGGTGGCGCGGGCTCTtatagcgcCTGGCGG
H2	NCOR2_1152-1177_68_6off_6.1ss	/5Phos/AGGGAACTGCTTCTCGTAgcgcATTAAATCGGTGGCGCGGGCTCTtatagcgcGGATCTC
H3	NCOR2_4579-4604_73_6off_6.3ss	/5Phos/CCAGCGGGTGCACGGGTGgcgcATTAAATCGGTGGCGCGGGCTCTtatagcgcATCACAT
H4	NCOR2_691-716_68_6off_6.3ss	/5Phos/TGGTGATCTCTCGGTCCAgcgcATTAAATCGGTGGCGCGGGCTCTtatagcgcTCTACCA
H5	NCOR2_7072-7097_68_6off_6.3ss	/5Phos/TAAGGCCTGTTCCGGTGAgcgcATTAAATCGGTGGCGCGGGCTCTtatagcgcTAGGTCA
H6	NCOR2_4624-4649_72_6off_6.4ss	/5Phos/CCTCGTAGCAGGCACGTTgcgcATTAAATCGGTGGCGCGGGCTCTtatagcgcAGGCTCT
H7	XKR7_1388-1413_68_6off_1.5ss	/5Phos/TCGGTTGAGAAGTTGCGGgaagATTAAATCGGTGGCGCGGGCTCTgatggaagGTAGAAG
H8	XKR7_4166-4191_70_6off_1.5ss	/5Phos/TGACCAGAGGAGAGTGTAgaagATTAAATCGGTGGCGCGGGCTCTgatggaagGACGTCG
H9	XKR7_4335-4360_70_6off_1.5ss	/5Phos/AAAGGACCCCAGCTAGGAgaagATTAAATCGGTGGCGCGGGCTCTgatggaagGGAGTGT
H10	XKR7_431-456_68_6off_1.5ss	/5Phos/AGGCTGAAGTAGGTGTGTgaagATTAAATCGGTGGCGCGGGCTCTgatggaagCAAGGTG
H11	XKR7_1319-1344_72_6off_1.6ss	/5Phos/TGGTAGAGGGTCATGCGGgaagATTAAATCGGTGGCGCGGGCTCTgatggaagGATGCAG
H12	XKR7_7538-7563_68_6off_1.6ss	/5Phos/TGTGCTGACAGAGGGAGAgaagATTAAATCGGTGGCGCGGGCTCTgatggaagTCGGAAT
A1	NEFL_2286-2311_68_6off_0.6ss	/5Phos/AACTGGTTGGTTGGTTGGaggtATTAAATCGGTGGCGCGGGCTCTagacaggtGGAACTC
A2	NEFL_596-621_68_6off_0.6ss	/5Phos/CGTAGCTGAAGGAACTCAaggtATTAAATCGGTGGCGCGGGCTCTagacaggtTACGGCT
A3	NEFL_36-61_70_6off_1.0ss	/5Phos/TGATGGTGCGGCTAGGGAaggtATTAAATCGGTGGCGCGGGCTCTagacaggtTTTACGG
A4	NEFL_1428-1453_70_6off_1.2ss	/5Phos/AAGCGGCTCTTGAACCATaggtATTAAATCGGTGGCGCGGGCTCTagacaggtCACGGTG
A5	NEFL_1917-1942_68_6off_1.3ss	/5Phos/ACATGGCTGGTGTAGTAGaggtATTAAATCGGTGGCGCGGGCTCTagacaggtCTCTTGG
A6	NEFL_2453-2478_68_6off_2.3ss	/5Phos/TAAGCGTGGTCCATGCACaggtATTAAATCGGTGGCGCGGGCTCTagacaggtGAACTCA
A7	NEFL_768-793_72_6off_2.5ss	/5Phos/AACGATCCAGAGCTGGAGaggtATTAAATCGGTGGCGCGGGCTCTagacaggtGGGCATC
A8	NEFL_362-387_70_6off_2.9ss	/5Phos/TCTGCGCAAAAGGGAAGGaggtATTAAATCGGTGGCGCGGGCTCTagacaggtCGAGGAT
A9	NEFL_2948-2973_68_6off_2.9ss	/5Phos/TCCCTAGAAAGCCATCCCaggtATTAAATCGGTGGCGCGGGCTCTagacaggtGAATTGC
A10	NEFL_1796-1821_68_6off_3.0ss	/5Phos/TTCCCACGCTGGTGAAACaggtATTAAATCGGTGGCGCGGGCTCTagacaggtGTTATGC
A11	NEFM_1865-1890_70_6off_1.3ss	/5Phos/AGCACCATCTCCCCCCTCtagcATTAAATCGGTGGCGCGGGCTCTacagtagcATTTGGT
A12	NEFM_918-943_72_6off_1.8ss	/5Phos/CGGATCCTCCCTCTTCGGtagcATTAAATCGGTGGCGCGGGCTCTacagtagcTCCTTCT
B1	NEFM_1153-1178_70_6off_2.6ss	/5Phos/TTGGGCACAGGAGACTTGtagcATTAAATCGGTGGCGCGGGCTCTacagtagcTGGTGAC
B2	NEFM_1192-1217_70_6off_2.6ss	/5Phos/TTGGGCACAGGAGACTTGtagcATTAAATCGGTGGCGCGGGCTCTacagtagcTGGTGAC
B3	NEFM_1225-1250_68_6off_2.6ss	/5Phos/ACAGGAGACTTGCCTTTCtagcATTAAATCGGTGGCGCGGGCTCTacagtagcTTTCGGC
B4	NEFM_1991-2016_68_6off_3.0ss	/5Phos/TTCCTTTACTATGGCGTGtagcATTAAATCGGTGGCGCGGGCTCTacagtagcGGGTGAC
B5	NEFM_535-560_72_6off_3.3ss	/5Phos/TGTGTATACAGTGGCCCAtagcATTAAATCGGTGGCGCGGGCTCTacagtagcGGGTCGG
B6	NEFM_195-220_68_6off_3.4ss	/5Phos/TGCTTTAAACGTGCAAGCtagcATTAAATCGGTGGCGCGGGCTCTacagtagcTCCCTCC
B7	NEFM_66-91_68_6off_3.4ss	/5Phos/TGATCCGCAAATACCCTAtagcATTAAATCGGTGGCGCGGGCTCTacagtagcAGGACGC
B8	NEFM_2413-2438_68_6off_3.4ss	/5Phos/CAACGAGGTTCTCCCATGtagcATTAAATCGGTGGCGCGGGCTCTacagtagcTGCATGT
B9	NEUROD1_730-755_70_6off_3.4ss	/5Phos/TCCAGGCGAGCCTTAGTCtcagATTAAATCGGTGGCGCGGGCTCTcgattcagAAAACGC
B10	NEUROD1_1016-1041_68_6off_3.4ss	/5Phos/AGGATTGAGTTGCAGGCAtcagATTAAATCGGTGGCGCGGGCTCTcgattcagAAGTCCG
B11	NEUROD1_1395-1420_70_6off_3.4ss	/5Phos/AGAAGATTGATCCGTGGCtcagATTAAATCGGTGGCGCGGGCTCTcgattcagGTGCCTG
B12	NEUROD1_1236-1261_70_6off_3.5ss	/5Phos/TGGTGCAATCAGTCAGAGtcagATTAAATCGGTGGCGCGGGCTCTcgattcagGAAGGGC
C1	NEUROD1_1560-1585_68_6off_3.5ss	/5Phos/TGTAAGCACAGTGGGTTCtcagATTAAATCGGTGGCGCGGGCTCTcgattcagCAGTCAC
C2	NEUROD1_584-609_70_6off_3.8ss	/5Phos/TGCGTTCATGGTTTCGAGtcagATTAAATCGGTGGCGCGGGCTCTcgattcagCCTCCTC
C3	NEUROD1_1165-1190_68_6off_3.9ss	/5Phos/ACGTGGAAGACATGGGAGtcagATTAAATCGGTGGCGCGGGCTCTcgattcagAGGCTTA
C4	NEUROD1_1315-1340_72_6off_4.0ss	/5Phos/TCGGCGGACGGTTCGTGTtcagATTAAATCGGTGGCGCGGGCTCTcgattcagCTCAAAC
C5	NEUROD1_18-43_75_6off_4.3ss	/5Phos/ATTCCGGCCCCTTTGTGGtcagATTAAATCGGTGGCGCGGGCTCTcgattcagGCGCTCC
C6	NEUROD1_83-108_70_6off_4.5ss	/5Phos/CTTCCCGGTCCAGCCAAGtcagATTAAATCGGTGGCGCGGGCTCTcgattcagATATGGT
C7	NEUROD2_1170-1195_68_6off_1.1ss	/5Phos/AGCTTTTCTCGTGGTCGGtgttATTAAATCGGTGGCGCGGGCTCTggtgtgttTAGTGGT
C8	NEUROD2_847-872_70_6off_1.3ss	/5Phos/AAGTTGCGAGAGTTGAGCtgttATTAAATCGGTGGCGCGGGCTCTggtgtgttCGTGAGG
C9	NEUROD2_1276-1301_68_6off_2.5ss	/5Phos/AGATTCTCCGAGTGGACGtgttATTAAATCGGTGGCGCGGGCTCTggtgtgttAGACAAG
C10	NEUROD2_1620-1645_75_6off_3.1ss	/5Phos/AGAGAGGTCCCTGGAGAAtgttATTAAATCGGTGGCGCGGGCTCTggtgtgttCCCCCGG
C11	NEUROD2_1893-1918_68_6off_3.3ss	/5Phos/AAAACGCGGAGACTGGAGtgttATTAAATCGGTGGCGCGGGCTCTggtgtgttAAATCGC
C12	NEUROD2_297-322_75_6off_3.5ss	/5Phos/CGCTCCTCGGCTCGTCGTtgttATTAAATCGGTGGCGCGGGCTCTggtgtgttCCCTTGT
D1	NEUROD2_1730-1755_70_6off_4.4ss	/5Phos/TGCTCAGCTGCCCCCTTAtgttATTAAATCGGTGGCGCGGGCTCTggtgtgttGTTCCAT
D2	NEUROD2_1835-1860_70_6off_5.0ss	/5Phos/TAACTTCTACCCTCTTCAtgttATTAAATCGGTGGCGCGGGCTCTggtgtgttGGCGCCC
D3	NEUROD2_264-289_75_6off_5.2ss	/5Phos/AGCTGGCGAACTTGGGCAtgttATTAAATCGGTGGCGCGGGCTCTggtgtgttTCGCCCC
D4	NEUROD2_23-48_73_6off_5.6ss	/5Phos/AGCGAGTGTGGCATCTCTtgttATTAAATCGGTGGCGCGGGCTCTggtgtgttACCGCGG
D5	NEUROD4_1074-1099_70_6off_4.5ss	/5Phos/CCCAAAGGACGATTCTCCccgaATTAAATCGGTGGCGCGGGCTCTacatccgaGATGGCT
D6	NEUROD4_2410-2435_68_6off_4.6ss	/5Phos/CCCATGGGCAACTGTGAGccgaATTAAATCGGTGGCGCGGGCTCTacatccgaGGTTTTT
D7	NEUROD4_3729-3754_70_6off_5.0ss	/5Phos/AGGCTTGGCTCATGGGTAccgaATTAAATCGGTGGCGCGGGCTCTacatccgaTTCAGGG
D8	NEUROD4_307-332_68_6off_5.1ss	/5Phos/CTTAGAGGACAGTCAGAGccgaATTAAATCGGTGGCGCGGGCTCTacatccgaTCTGCGT
D9	NEUROD4_414-439_68_6off_5.2ss	/5Phos/TGGTGTGTTGACTAGCTCccgaATTAAATCGGTGGCGCGGGCTCTacatccgaTCCAGGA
D10	NEUROD4_700-725_68_6off_5.4ss	/5Phos/TGACTCGCCTCAGGTTATccgaATTAAATCGGTGGCGCGGGCTCTacatccgaCATGGCA
D11	NEUROD4_204-229_68_6off_5.5ss	/5Phos/CCACCGGGTCTGGTTTCTccgaATTAAATCGGTGGCGCGGGCTCTacatccgaAGAGATT
D12	NEUROD4_612-637_68_6off_5.6ss	/5Phos/TCTCTCAAGGCGAGCTTTccgaATTAAATCGGTGGCGCGGGCTCTacatccgaCCCTGAA
E1	NEUROD4_344-369_73_6off_5.8ss	/5Phos/ACTGGCCGTTCCTGGAGTccgaATTAAATCGGTGGCGCGGGCTCTacatccgaCTCGGTC
E2	NEUROD4_913-938_70_6off_5.9ss	/5Phos/TCTCCAGGAGGACAGACTccgaATTAAATCGGTGGCGCGGGCTCTacatccgaTCGTGCT
E3	NEUROG1_1472-1497_68_6off_2.1ss	/5Phos/CTTCCTAGAGCGAGTCTGtccaATTAAATCGGTGGCGCGGGCTCTgtgatccaTCCAGTT
E4	NEUROG1_1096-1121_70_6off_2.6ss	/5Phos/AAGCGGCTCAGGTATCCCtccaATTAAATCGGTGGCGCGGGCTCTgtgatccaACCTAAC
E5	NEUROG1_1437-1462_68_6off_2.6ss	/5Phos/ATCCATAATGCATGAAGCtccaATTAAATCGGTGGCGCGGGCTCTgtgatccaGGTCGGG
E6	NEUROG1_857-882_73_6off_3.0ss	/5Phos/CGGAGGCGGCTGGGCTACtccaATTAAATCGGTGGCGCGGGCTCTgtgatccaAAGTCTT
E7	NEUROG1_267-292_73_6off_3.5ss	/5Phos/ATGCAGGTCTCAAGGCGGtccaATTAAATCGGTGGCGCGGGCTCTgtgatccaGTCGGAG
E8	NEUROG1_935-960_68_6off_3.6ss	/5Phos/AGGGCGTTGTGTGGAGCAtccaATTAAATCGGTGGCGCGGGCTCTgtgatccaATGAAAC
E9	NEUROG1_125-150_70_6off_3.7ss	/5Phos/CTGTGCCAGTTGCGGGTGtccaATTAAATCGGTGGCGCGGGCTCTgtgatccaTGTTACT
E10	NEUROG1_318-343_72_6off_4.1ss	/5Phos/AGGAAGCCGGATAGGTCAtccaATTAAATCGGTGGCGCGGGCTCTgtgatccaGTCGGTG
E11	NEUROG1_1227-1252_68_6off_4.1ss	/5Phos/ACAAAGGAGGTTTTGTGGtccaATTAAATCGGTGGCGCGGGCTCTgtgatccaGCCAGTC
E12	NEUROG1_155-180_72_6off_4.5ss	/5Phos/TTACGTTCCCAACAGCCTtccaATTAAATCGGTGGCGCGGGCTCTgtgatccaGGCGCAC
F1	NEUROG2_656-681_70_6off_1.5ss	/5Phos/TTCAGTCTACGGGTCTTCaggtATTAAATCGGTGGCGCGGGCTCTtgctaggtGTTGGCC
F2	NEUROG2_1243-1268_68_6off_1.6ss	/5Phos/AAGTGAGATGGTTTCCAGaggtATTAAATCGGTGGCGCGGGCTCTtgctaggtCCCTGTG
F3	NEUROG2_1527-1552_70_6off_2.5ss	/5Phos/TTGCATTCCCCCTGTGAGaggtATTAAATCGGTGGCGCGGGCTCTtgctaggtGAACCAG
F4	NEUROG2_2095-2120_68_6off_3.0ss	/5Phos/AATGCTCCGTGTCTGCTTaggtATTAAATCGGTGGCGCGGGCTCTtgctaggtTCCGGAT
F5	NEUROG2_563-588_68_6off_3.2ss	/5Phos/TCGTGTACCAGACCCAGCaggtATTAAATCGGTGGCGCGGGCTCTtgctaggtTTTGCAA
F6	NEUROG2_1095-1120_72_6off_3.3ss	/5Phos/TGCATAGCGGTGCTTGTCaggtATTAAATCGGTGGCGCGGGCTCTtgctaggtGGTGAGG
F7	NEUROG2_1689-1714_68_6off_3.3ss	/5Phos/ACAGCCTGCAGACAGCAAaggtATTAAATCGGTGGCGCGGGCTCTtgctaggtAATTCCC
F8	NEUROG2_1771-1796_68_6off_3.4ss	/5Phos/ACAATAGGCATTGTGACGaggtATTAAATCGGTGGCGCGGGCTCTtgctaggtGGACAGG
F9	NEUROG2_21-46_70_6off_3.4ss	/5Phos/TCCAGTTAACGCGAAGCTaggtATTAAATCGGTGGCGCGGGCTCTtgctaggtCAGGCAC
F10	NEUROG2_1494-1519_70_6off_3.5ss	/5Phos/ACCAAGTCCTTCGGCGTTaggtATTAAATCGGTGGCGCGGGCTCTtgctaggtGAACTGC
F11	NHLH1_1036-1061_72_6off_4.1ss	/5Phos/AGGAACCCAGGAGAATAGattaATTAAATCGGTGGCGCGGGCTCTggcgattaCCCCGGA
F12	NHLH1_2284-2309_70_6off_4.1ss	/5Phos/AGAGTGTCAGGACAGGTGattaATTAAATCGGTGGCGCGGGCTCTggcgattaGAGGACT
G1	NHLH1_932-957_68_6off_4.1ss	/5Phos/CCATGCCAAGGTATAAGGattaATTAAATCGGTGGCGCGGGCTCTggcgattaTGGGACT
G2	NHLH1_174-199_70_6off_4.1ss	/5Phos/AGGCTCATCCGTCTGCAAattaATTAAATCGGTGGCGCGGGCTCTggcgattaGTGCTCA
G3	NHLH1_2436-2461_68_6off_4.1ss	/5Phos/TGGGAGTATCAGGAAGAGattaATTAAATCGGTGGCGCGGGCTCTggcgattaCTGCTCT
G4	NHLH1_2125-2150_68_6off_4.1ss	/5Phos/TACCCCAAAGTGCACAACattaATTAAATCGGTGGCGCGGGCTCTggcgattaCTCACTC
G5	NHLH1_1952-1977_68_6off_4.1ss	/5Phos/CTAAGGCCCTTCATTCCAattaATTAAATCGGTGGCGCGGGCTCTggcgattaGCAGGTT
G6	NHLH1_1774-1799_70_6off_4.2ss	/5Phos/ACAATTGGGCATCCTCCTattaATTAAATCGGTGGCGCGGGCTCTggcgattaGAGGGCA
G7	NHLH1_1130-1155_68_6off_4.3ss	/5Phos/AAGTGTGGCTGGCTTAGTattaATTAAATCGGTGGCGCGGGCTCTggcgattaAGACTCC
G8	NHLH1_2377-2402_70_6off_4.4ss	/5Phos/TGGGACCAGGTAGGATTGattaATTAAATCGGTGGCGCGGGCTCTggcgattaAGGCAGA
G9	NIPAL4_363-388_70_6off_1.5ss	/5Phos/ACAGGACTTCTTGGGAGGggctATTAAATCGGTGGCGCGGGCTCTtgaaggctATCTGGC
G10	NIPAL4_1829-1854_68_6off_1.8ss	/5Phos/TGTGCTACATTCAGTGGGggctATTAAATCGGTGGCGCGGGCTCTtgaaggctCTTGGAC
G11	NIPAL4_1890-1915_68_6off_2.2ss	/5Phos/CAGGAGGAGAATTGGTGTggctATTAAATCGGTGGCGCGGGCTCTtgaaggctTCCGTCT
G12	NIPAL4_1402-1427_68_6off_2.3ss	/5Phos/ATAACAGTGGGTTCCGGGggctATTAAATCGGTGGCGCGGGCTCTtgaaggctCAGTCTA
H1	NIPAL4_2438-2463_68_6off_2.3ss	/5Phos/CATAGGTTGGTTGACTCCggctATTAAATCGGTGGCGCGGGCTCTtgaaggctCCCAGAT
H2	NIPAL4_2571-2596_68_6off_2.4ss	/5Phos/AGCTCGTTTCTCCTAAGTggctATTAAATCGGTGGCGCGGGCTCTtgaaggctACCCCTG
H3	NIPAL4_1534-1559_68_6off_2.4ss	/5Phos/ATCGGACTCATCCTCTCAggctATTAAATCGGTGGCGCGGGCTCTtgaaggctCTGTACC
H4	NIPAL4_107-132_72_6off_3.1ss	/5Phos/ACCCGGCATCTTGGGCAAggctATTAAATCGGTGGCGCGGGCTCTtgaaggctAGGAGTC
H5	NIPAL4_3210-3235_68_6off_3.1ss	/5Phos/TTAGGGCCCTCAGTTTACggctATTAAATCGGTGGCGCGGGCTCTtgaaggctCACACTC
H6	NIPAL4_715-740_68_6off_3.2ss	/5Phos/ATGGCACTTATGAGGACAggctATTAAATCGGTGGCGCGGGCTCTtgaaggctGGAGAGG
H7	XKR7_4599-4624_68_6off_1.8ss	/5Phos/CCTTTAAGGGCTGAGACTgaagATTAAATCGGTGGCGCGGGCTCTgatggaagGGAGAGT
H8	XKR7_3795-3820_70_6off_1.8ss	/5Phos/TGTATGTGGGCAGTCTGGgaagATTAAATCGGTGGCGCGGGCTCTgatggaagGCTTGTG
H9	XKR7_5443-5468_68_6off_1.9ss	/5Phos/TGGGTGACATGCCTCTGTgaagATTAAATCGGTGGCGCGGGCTCTgatggaagACTCTCA
H10	XKR7_5951-5976_68_6off_2.0ss	/5Phos/TAGCAAAGTCTCAGAGGGgaagATTAAATCGGTGGCGCGGGCTCTgatggaagGTTGGAC
H11	ZBED2_289-314_70_6off_3.37ss	/5Phos/AGAGGCCAGGAGTCTAAGgagtATTAAATCGGTGGCGCGGGCTCTgactgagtGTCTCTC
H12	ZBED2_1944-1969_68_6off_3.5ss	/5Phos/TGACTGGCTGGTACATTCgagtATTAAATCGGTGGCGCGGGCTCTgactgagtACAACGC
A1	OLIG2_1454-1479_70_6off_1.4ss	/5Phos/CTACTGGACCAGCTCAGGgtggATTAAATCGGTGGCGCGGGCTCTcattgtggACGATGT
A2	OLIG2_2420-2445_70_6off_1.6ss	/5Phos/TCAGAGGAAGGGTGTTACgtggATTAAATCGGTGGCGCGGGCTCTcattgtggGGTGCGA
A3	OLIG2_1197-1222_75_6off_1.6ss	/5Phos/CACTTGGCGTCGGAGGTGgtggATTAAATCGGTGGCGCGGGCTCTcattgtggGTCGGCT
A4	OLIG2_1846-1871_68_6off_1.8ss	/5Phos/ACAGTTCTAAGAGGGTGTgtggATTAAATCGGTGGCGCGGGCTCTcattgtggAACGGCC
A5	OLIG2_205-230_70_6off_2.3ss	/5Phos/TCGCAGCTTTCGCAGGGTgtggATTAAATCGGTGGCGCGGGCTCTcattgtggATAGTCG
A6	OLIG2_1413-1438_70_6off_2.4ss	/5Phos/AGGTCCCGGAGAGAACATgtggATTAAATCGGTGGCGCGGGCTCTcattgtggCTCGATC
A7	OLIG2_2350-2375_75_6off_2.9ss	/5Phos/TGCACGGAACGCAGGAAGgtggATTAAATCGGTGGCGCGGGCTCTcattgtggGGCGGCT
A8	OLIG2_1762-1787_70_6off_3.1ss	/5Phos/ACTAACTTGTGGCCCCTGgtggATTAAATCGGTGGCGCGGGCTCTcattgtggGCTTCCA
A9	OLIG2_1019-1044_72_6off_3.1ss	/5Phos/ACGGAGACTTGAGTAGGCgtggATTAAATCGGTGGCGCGGGCTCTcattgtggGCAGCAG
A10	OLIG2_2242-2267_68_6off_3.8ss	/5Phos/CACGTGAGCAAACAGCTTgtggATTAAATCGGTGGCGCGGGCTCTcattgtggTGGCAGT
A11	OLIG3_1115-1140_70_6off_2.1ss	/5Phos/ACATCTGGTTCGAGTCCCtacaATTAAATCGGTGGCGCGGGCTCTgccttacaACACACG
A12	OLIG3_1468-1493_70_6off_2.3ss	/5Phos/AGGTGTCATGCCCTGGACtacaATTAAATCGGTGGCGCGGGCTCTgccttacaACATAGG
B1	OLIG3_327-352_68_6off_2.8ss	/5Phos/TGATCTTCAGCCTCAACTtacaATTAAATCGGTGGCGCGGGCTCTgccttacaCGTCCGT
B2	OLIG3_874-899_68_6off_3.1ss	/5Phos/AGCAAGTCCTTGGACTCGtacaATTAAATCGGTGGCGCGGGCTCTgccttacaTCACTTG
B3	OLIG3_1930-1955_68_6off_3.3ss	/5Phos/CGTCTTTGAGGCCCTAACtacaATTAAATCGGTGGCGCGGGCTCTgccttacaCAGGTAT
B4	OLIG3_1306-1331_68_6off_3.6ss	/5Phos/ACAAAAGGGATGGCCGTCtacaATTAAATCGGTGGCGCGGGCTCTgccttacaGTTTTGC
B5	OLIG3_1021-1046_72_6off_3.8ss	/5Phos/CAGACAGCGTGGGAGGCTtacaATTAAATCGGTGGCGCGGGCTCTgccttacaGATCTCT
B6	OLIG3_1248-1273_68_6off_3.9ss	/5Phos/CAAAAGTCCCTTCGCAAGtacaATTAAATCGGTGGCGCGGGCTCTgccttacaGCCAACT
B7	OLIG3_209-234_68_6off_4.5ss	/5Phos/CTGCATCATATCGCCCTGtacaATTAAATCGGTGGCGCGGGCTCTgccttacaGCATCTT
B8	OLIG3_1827-1852_72_6off_5.0ss	/5Phos/AGCCAACCCCGCATGCAGtacaATTAAATCGGTGGCGCGGGCTCTgccttacaTAGAGAG
B9	P4HB_2025-2050_68_6off_0.6ss	/5Phos/TAGCAAGCACTCTGGACAtggaATTAAATCGGTGGCGCGGGCTCTcttctggaAACACGG
B10	P4HB_1658-1683_70_6off_1.2ss	/5Phos/CGAGATCGTCATCATCCCtggaATTAAATCGGTGGCGCGGGCTCTcttctggaAGGTCCT
B11	P4HB_1451-1476_68_6off_1.4ss	/5Phos/CCTTGTACGTCTCTCCCAtggaATTAAATCGGTGGCGCGGGCTCTcttctggaTCATGGT
B12	P4HB_1005-1030_68_6off_1.6ss	/5Phos/TCAGACACACTCTTGGGCtggaATTAAATCGGTGGCGCGGGCTCTcttctggaGTCATAG
C1	P4HB_1196-1221_70_6off_2.1ss	/5Phos/ATTCGGGCTTGTACTTGGtggaATTAAATCGGTGGCGCGGGCTCTcttctggaTCCTCCG
C2	P4HB_2451-2476_70_6off_2.1ss	/5Phos/TGGTTCTGCCTTGAACAGtggaATTAAATCGGTGGCGCGGGCTCTcttctggaAGGGTCG
C3	P4HB_1095-1120_73_6off_2.2ss	/5Phos/TCGGTGTGGTCGCTGTCGtggaATTAAATCGGTGGCGCGGGCTCTcttctggaCTGGTTG
C4	P4HB_1230-1255_68_6off_2.3ss	/5Phos/AACTCTGTGATCCTCTCTtggaATTAAATCGGTGGCGCGGGCTCTcttctggaGTGGCAG
C5	P4HB_1323-1348_70_6off_2.8ss	/5Phos/ACAAGCACCTTGACAGGCtggaATTAAATCGGTGGCGCGGGCTCTcttctggaCTTCCCA
C6	P4HB_1570-1595_68_6off_2.8ss	/5Phos/AATGACCGTCCTGTCGGCtggaATTAAATCGGTGGCGCGGGCTCTcttctggaTGTAATC
C7	PADI1_2267-2292_70_6off_2.5ss	/5Phos/ATTCTTCTCGGGTTGGGTcttgATTAAATCGGTGGCGCGGGCTCTgaagcttgGAGGTGC
C8	PADI1_2973-2998_72_6off_3.0ss	/5Phos/TGGCCCCCTACCCCTGCTcttgATTAAATCGGTGGCGCGGGCTCTgaagcttgTAACATC
C9	PADI1_793-818_68_6off_3.3ss	/5Phos/CGCTCAACTTCATAGGACcttgATTAAATCGGTGGCGCGGGCTCTgaagcttgTGGCTGT
C10	PADI1_251-276_68_6off_3.4ss	/5Phos/CACACGTGTGCGGTTGTActtgATTAAATCGGTGGCGCGGGCTCTgaagcttgGCTCTTT
C11	PADI1_2568-2593_68_6off_3.7ss	/5Phos/TTTGGGAGAAGAAACCTActtgATTAAATCGGTGGCGCGGGCTCTgaagcttgGGTCCCC
C12	PADI1_3407-3432_68_6off_3.7ss	/5Phos/TTGGCTCAGTGTGAGGTCcttgATTAAATCGGTGGCGCGGGCTCTgaagcttgACAGTAG
D1	PADI1_3242-3267_70_6off_3.9ss	/5Phos/TCTCAGTGACCTCACTCCcttgATTAAATCGGTGGCGCGGGCTCTgaagcttgGTGCATG
D2	PADI1_182-207_70_6off_4.0ss	/5Phos/ACCCTTGGGCACATCACTcttgATTAAATCGGTGGCGCGGGCTCTgaagcttgTGTTGGC
D3	PADI1_1266-1291_70_6off_4.2ss	/5Phos/TCTCCCGGGTAACATATCcttgATTAAATCGGTGGCGCGGGCTCTgaagcttgAGCGGGA
D4	PADI1_3656-3681_70_6off_4.6ss	/5Phos/TACCCACAGCTCTTTCTCcttgATTAAATCGGTGGCGCGGGCTCTgaagcttgCCCTTCC
D5	PCBP4_12-37_68_6off_3.9ss	/5Phos/ACATCAGCTGCGAACAATcaatATTAAATCGGTGGCGCGGGCTCTccgacaatGCGAGTG
D6	PCBP4_1467-1492_75_6off_3.9ss	/5Phos/TCTCCTTGGGCGGGTAGGcaatATTAAATCGGTGGCGCGGGCTCTccgacaatGGTGGAG
D7	PCBP4_642-667_68_6off_3.9ss	/5Phos/ACCCCAGATACCGTAACAcaatATTAAATCGGTGGCGCGGGCTCTccgacaatATCAGGC
D8	PCBP4_306-331_70_6off_3.9ss	/5Phos/ATTCGCTTTACAGTCTCGcaatATTAAATCGGTGGCGCGGGCTCTccgacaatCTCCCGG
D9	PCBP4_1539-1564_68_6off_3.9ss	/5Phos/ATAGATGGAGGCAGGGTAcaatATTAAATCGGTGGCGCGGGCTCTccgacaatAACTCCC
D10	PCBP4_188-213_73_6off_4.1ss	/5Phos/AGCCGCTCATTCTGTCAGcaatATTAAATCGGTGGCGCGGGCTCTccgacaatCCGTCCG
D11	PCBP4_1740-1765_72_6off_4.2ss	/5Phos/ACAAGGATGCAGTAGGCCcaatATTAAATCGGTGGCGCGGGCTCTccgacaatGACTCCC
D12	PCBP4_750-775_68_6off_4.3ss	/5Phos/ACAGTACCTAGGGAGAGGcaatATTAAATCGGTGGCGCGGGCTCTccgacaatGAGAAGA
E1	PCBP4_1105-1130_70_6off_4.6ss	/5Phos/TAGACAGGCAGTGATGAGcaatATTAAATCGGTGGCGCGGGCTCTccgacaatCCGTCTC
E2	PCBP4_391-416_72_6off_4.7ss	/5Phos/AGCTGCTGTAGACCCGGTcaatATTAAATCGGTGGCGCGGGCTCTccgacaatGGAAGAC
E3	PLRG1_1422-1447_68_6off_2.1ss	/5Phos/CCAAAGACCCAGGTTGCAtcacATTAAATCGGTGGCGCGGGCTCTcatgtcacTCACTGT
E4	PLRG1_44-69_68_6off_2.2ss	/5Phos/AGGGAAGAAACTCTAATCtcacATTAAATCGGTGGCGCGGGCTCTcatgtcacCTCCGGC
E5	PLRG1_521-546_72_6off_2.7ss	/5Phos/AGGCTGTGGACGGTCAGAtcacATTAAATCGGTGGCGCGGGCTCTcatgtcacTCGCTGT
E6	PLRG1_634-659_70_6off_2.8ss	/5Phos/TAGAGTTTCCACGGTGGGtcacATTAAATCGGTGGCGCGGGCTCTcatgtcacAACCCTG
E7	PLRG1_1067-1092_70_6off_2.9ss	/5Phos/TGCAGCCTGACATCTCACtcacATTAAATCGGTGGCGCGGGCTCTcatgtcacGTGGTTC
E8	PLRG1_812-837_70_6off_3.1ss	/5Phos/TGTGCTTACTATCACGCCtcacATTAAATCGGTGGCGCGGGCTCTcatgtcacGGCTCCT
E9	PLRG1_1342-1367_68_6off_3.1ss	/5Phos/TTGTCAGCTCCAGATACAtcacATTAAATCGGTGGCGCGGGCTCTcatgtcacGGTGCCA
E10	PLRG1_82-107_68_6off_3.1ss	/5Phos/TCCTCGACCATGATGCTAtcacATTAAATCGGTGGCGCGGGCTCTcatgtcacCTGTACC
E11	PLRG1_413-438_68_6off_3.3ss	/5Phos/TGCAGCTGATTCACTTGGtcacATTAAATCGGTGGCGCGGGCTCTcatgtcacAGGACTG
E12	PLRG1_949-974_68_6off_3.7ss	/5Phos/ACATCGATTGTCGGGTGCtcacATTAAATCGGTGGCGCGGGCTCTcatgtcacTACCAAC
F1	PNMA3_253-278_68_6off_2.6ss	/5Phos/CAACTCCTAGGGTGATCGaacgATTAAATCGGTGGCGCGGGCTCTactgaacgTCTGGAT
F2	PNMA3_3241-3266_68_6off_2.9ss	/5Phos/ACCCTACCAGGTTAAGGAaacgATTAAATCGGTGGCGCGGGCTCTactgaacgAGGGAAC
F3	PNMA3_2844-2869_68_6off_3.1ss	/5Phos/TGCATAGCACACTACTTTaacgATTAAATCGGTGGCGCGGGCTCTactgaacgGGGTGGG
F4	PNMA3_87-112_72_6off_3.4ss	/5Phos/CAGACTGTGGCTCTCCCTaacgATTAAATCGGTGGCGCGGGCTCTactgaacgGTTCGCT
F5	PNMA3_683-708_68_6off_3.4ss	/5Phos/CGGTTCATATCTGACACGaacgATTAAATCGGTGGCGCGGGCTCTactgaacgGAGGACT
F6	PNMA3_1348-1373_68_6off_3.5ss	/5Phos/TATCTGGACCTAAAGTGGaacgATTAAATCGGTGGCGCGGGCTCTactgaacgCTCTCCC
F7	PNMA3_843-868_68_6off_3.7ss	/5Phos/TGGGATGGATATGGTGTTaacgATTAAATCGGTGGCGCGGGCTCTactgaacgGTGCACC
F8	PNMA3_1600-1625_68_6off_3.7ss	/5Phos/TGCACTGTACCCTGATGTaacgATTAAATCGGTGGCGCGGGCTCTactgaacgGGGTTGA
F9	PNMA3_326-351_68_6off_3.9ss	/5Phos/AACGGCATGTCCTCGAATaacgATTAAATCGGTGGCGCGGGCTCTactgaacgCAAGGTC
F10	PNMA3_718-743_68_6off_3.9ss	/5Phos/TTGGAGCCGAACAATTGGaacgATTAAATCGGTGGCGCGGGCTCTactgaacgGTCACTC
F11	PROCR_687-712_70_6off_2.0ss	/5Phos/TAGGAGCGGCTTGTTTGGaccaATTAAATCGGTGGCGCGGGCTCTgatgaccaCGAAGTG
F12	PROCR_482-507_68_6off_4.1ss	/5Phos/AGGAGCTCCCATTCACAGaccaATTAAATCGGTGGCGCGGGCTCTgatgaccaCTCACAA
G1	PROCR_143-168_68_6off_4.3ss	/5Phos/TTTGGAGGCCATCTGAGGaccaATTAAATCGGTGGCGCGGGCTCTgatgaccaTGAAGTC
G2	PROCR_584-609_68_6off_4.4ss	/5Phos/TGCGGTTGTAGGCATTGAaccaATTAAATCGGTGGCGCGGGCTCTgatgaccaTACCGAG
G3	PROCR_1199-1224_70_6off_4.5ss	/5Phos/CCCAAGTCTGACACACCTaccaATTAAATCGGTGGCGCGGGCTCTgatgaccaGTCCCAT
G4	PROCR_761-786_70_6off_4.6ss	/5Phos/TGCACAGGAAGATGCCTAaccaATTAAATCGGTGGCGCGGGCTCTgatgaccaCCACCTG
G5	PROCR_853-878_68_6off_5.0ss	/5Phos/TTCACAGTGAGCTGAAACaccaATTAAATCGGTGGCGCGGGCTCTgatgaccaGTCTGGC
G6	PROCR_1094-1119_70_6off_5.9ss	/5Phos/TGGAGGATGGGCCATAGGaccaATTAAATCGGTGGCGCGGGCTCTgatgaccaCTGTCTT
G7	PROCR_237-262_72_6off_6.2ss	/5Phos/AGCACGTGCGTTAGGTGTaccaATTAAATCGGTGGCGCGGGCTCTgatgaccaGCCTTCC
G8	PROCR_452-477_68_6off_6.3ss	/5Phos/AGACATGGGCTCTAGAGCaccaATTAAATCGGTGGCGCGGGCTCTgatgaccaTCGAAGA
G9	PRPH_1179-1204_68_6off_1.6ss	/5Phos/TAGGGTAGGAAGGCCTGAagtgATTAAATCGGTGGCGCGGGCTCTgtacagtgTAGAACC
G10	PRPH_20-45_72_6off_2.0ss	/5Phos/CTGCCTCAGATGGGACCTagtgATTAAATCGGTGGCGCGGGCTCTgtacagtgGACAGGT
G11	PRPH_2953-2978_68_6off_2.0ss	/5Phos/TCTTAGGGTTTGGGCTTTagtgATTAAATCGGTGGCGCGGGCTCTgtacagtgGGAGTGG
G12	PRPH_2455-2480_72_6off_2.2ss	/5Phos/TCGCACGTTAGACTCTGGagtgATTAAATCGGTGGCGCGGGCTCTgtacagtgGTCCACC
H1	PRPH_1538-1563_72_6off_2.3ss	/5Phos/ACGGCGGTATGAGGTGGAagtgATTAAATCGGTGGCGCGGGCTCTgtacagtgCGAAGGT
H2	PRPH_546-571_68_6off_2.5ss	/5Phos/AGTGATTCCTGAGGTAGGagtgATTAAATCGGTGGCGCGGGCTCTgtacagtgGAACCAG
H3	PRPH_363-388_68_6off_2.9ss	/5Phos/AGAGAAGGCCCCAGAACAagtgATTAAATCGGTGGCGCGGGCTCTgtacagtgCTGAAAG
H4	PRPH_1052-1077_70_6off_3.5ss	/5Phos/TTAGGCCCCATAGCTAGTagtgATTAAATCGGTGGCGCGGGCTCTgtacagtgACCTGGC
H5	PRPH_1460-1485_73_6off_3.7ss	/5Phos/ACCGTTCGCAGAGCTAGGagtgATTAAATCGGTGGCGCGGGCTCTgtacagtgGGCAGTC
H6	PRPH_2879-2904_70_6off_3.8ss	/5Phos/AGAAGACTTGTCCAGCTCagtgATTAAATCGGTGGCGCGGGCTCTgtacagtgTGTGGGC
H7	ZBED2_1404-1429_70_6off_3.5ss	/5Phos/TTACCCTCAATGCCTGTGgagtATTAAATCGGTGGCGCGGGCTCTgactgagtACCCCAG
H8	ZBED2_730-755_70_6off_4.1ss	/5Phos/TGACTAGGCCAGAAAGACgagtATTAAATCGGTGGCGCGGGCTCTgactgagtCCTCCCT
H9	ZBED2_1856-1881_70_6off_4.2ss	/5Phos/TCGGCCAAGGGTCAGCAGgagtATTAAATCGGTGGCGCGGGCTCTgactgagtTAGAGTT
H10	ZBED2_2060-2085_68_6off_4.3ss	/5Phos/AGTGAGCTGGTCACATAGgagtATTAAATCGGTGGCGCGGGCTCTgactgagtGTCTGCA
H11	ZBED2_42-67_70_6off_4.5ss	/5Phos/ACTCCTACCCCCAGAAGGgagtATTAAATCGGTGGCGCGGGCTCTgactgagtTTAGCTG
H12	ZBED2_2010-2035_68_6off_4.5ss	/5Phos/TCAAAATCGTCAGCTCCAgagtATTAAATCGGTGGCGCGGGCTCTgactgagtTCAGCCC
A1	PSMD2_2324-2349_68_6off_2.0ss	/5Phos/AACCCTGTGATAGTCTTCatgcATTAAATCGGTGGCGCGGGCTCTgtagatgcCGTCTGG
A2	PSMD2_1783-1808_70_6off_2.0ss	/5Phos/TAGGCTCCCCATATCTCAatgcATTAAATCGGTGGCGCGGGCTCTgtagatgcCGGAGTG
A3	PSMD2_496-521_70_6off_2.3ss	/5Phos/ACACACCCAGGGCACAACatgcATTAAATCGGTGGCGCGGGCTCTgtagatgcTTTCGGA
A4	PSMD2_953-978_68_6off_2.3ss	/5Phos/AACATTCCGTGGTCCTTGatgcATTAAATCGGTGGCGCGGGCTCTgtagatgcTGCACTC
A5	PSMD2_1435-1460_72_6off_2.6ss	/5Phos/TCCCCAGGTGGTTGAGACatgcATTAAATCGGTGGCGCGGGCTCTgtagatgcTCACCCT
A6	PSMD2_1021-1046_68_6off_2.6ss	/5Phos/TGTCAATCTGGGTGAGGCatgcATTAAATCGGTGGCGCGGGCTCTgtagatgcAGGTACT
A7	PSMD2_1102-1127_70_6off_2.7ss	/5Phos/CATTCCGGACCCCAGAGTatgcATTAAATCGGTGGCGCGGGCTCTgtagatgcTCACACT
A8	PSMD2_1488-1513_70_6off_2.7ss	/5Phos/TGGCTCTGACACAACCTCatgcATTAAATCGGTGGCGCGGGCTCTgtagatgcTGCGGAA
A9	PSMD2_1850-1875_68_6off_3.3ss	/5Phos/AGGATGTTGAGTCGTGGAatgcATTAAATCGGTGGCGCGGGCTCTgtagatgcGGTATCC
A10	PSMD2_640-665_73_6off_3.6ss	/5Phos/ACACCCCATGCCGGCCTAatgcATTAAATCGGTGGCGCGGGCTCTgtagatgcTCCAGGA
A11	PTTG1IP_1136-1161_68_6off_0.8ss	/5Phos/TGTTGCGTGTGAAGCTTGaatgATTAAATCGGTGGCGCGGGCTCTggagaatgTTCCCTG
A12	PTTG1IP_1090-1115_70_6off_0.8ss	/5Phos/TGCCCTGGGAGAATGACAaatgATTAAATCGGTGGCGCGGGCTCTggagaatgAGGGTTC
B1	PTTG1IP_426-451_70_6off_1.3ss	/5Phos/AGACGCTTGTAACTGGGTaatgATTAAATCGGTGGCGCGGGCTCTggagaatgGGTGGCA
B2	PTTG1IP_1829-1854_72_6off_1.8ss	/5Phos/ACTGGTCCCATGAGGCAGaatgATTAAATCGGTGGCGCGGGCTCTggagaatgAAGCTGG
B3	PTTG1IP_2118-2143_68_6off_2.0ss	/5Phos/ATCCTTGATCTTAGGTGCaatgATTAAATCGGTGGCGCGGGCTCTggagaatgGGAACGC
B4	PTTG1IP_1249-1274_68_6off_2.5ss	/5Phos/AGTCAACAGGTGTGAAGAaatgATTAAATCGGTGGCGCGGGCTCTggagaatgCCGTGTG
B5	PTTG1IP_911-936_70_6off_2.6ss	/5Phos/AGAGGACTGTCCTTCAGGaatgATTAAATCGGTGGCGCGGGCTCTggagaatgCAAGACG
B6	PTTG1IP_2604-2629_70_6off_2.6ss	/5Phos/ACCGACCTTACAGACGTGaatgATTAAATCGGTGGCGCGGGCTCTggagaatgGACGAAG
B7	PTTG1IP_200-225_73_6off_3.1ss	/5Phos/CGGCCGGTCGCTCTATCAaatgATTAAATCGGTGGCGCGGGCTCTggagaatgCCATGGT
B8	PTTG1IP_363-388_68_6off_3.3ss	/5Phos/TCTTCAGGCACTCTTCACaatgATTAAATCGGTGGCGCGGGCTCTggagaatgGAGACGT
B9	RACK1_1087-1112_68_6off_0.9ss	/5Phos/ACCATCTAGCGTGTAAAGactcATTAAATCGGTGGCGCGGGCTCTctagactcTGTCCCC
B10	RACK1_537-562_68_6off_1.5ss	/5Phos/TCATCCCTGGTCAGTTTCactcATTAAATCGGTGGCGCGGGCTCTctagactcGTTGGTC
B11	RACK1_1134-1159_72_6off_2.8ss	/5Phos/AGCCAGTAGCGGTTAGGGactcATTAAATCGGTGGCGCGGGCTCTctagactcAGCACAC
B12	RACK1_151-176_68_6off_2.8ss	/5Phos/CCCGTCTTCCGTACAACAactcATTAAATCGGTGGCGCGGGCTCTctagactcTCACAGT
C1	RACK1_702-727_70_6off_2.9ss	/5Phos/TGGCCCACAAATCGCCTCactcATTAAATCGGTGGCGCGGGCTCTctagactcCTTGGTA
C2	RACK1_69-94_68_6off_2.9ss	/5Phos/TCAGGGATGATGTAGAGCactcATTAAATCGGTGGCGCGGGCTCTctagactcAGGCTTC
C3	RACK1_415-440_73_6off_3.0ss	/5Phos/ACGAAGGGTCATCTGCTCactcATTAAATCGGTGGCGCGGGCTCTctagactcGGGTGCC
C4	RACK1_791-816_68_6off_3.0ss	/5Phos/TATTCCATAGCTTGATGGactcATTAAATCGGTGGCGCGGGCTCTctagactcCCCAGGG
C5	RACK1_1301-1326_68_6off_3.0ss	/5Phos/CCGTGTAGCCAGCAAACAactcATTAAATCGGTGGCGCGGGCTCTctagactcAGGTTGT
C6	RACK1_1025-1050_70_6off_3.1ss	/5Phos/TGCCTCCAGAAGCACAGAactcATTAAATCGGTGGCGCGGGCTCTctagactcCCATCCT
C7	RALY_5615-5640_68_6off_0.8ss	/5Phos/TCCCACTAAGCAGGACTGagacATTAAATCGGTGGCGCGGGCTCTctctagacAACTTCC
C8	RALY_2882-2907_70_6off_1.5ss	/5Phos/TGAGCGGCTATTTCCCAGagacATTAAATCGGTGGCGCGGGCTCTctctagacTTCGTCC
C9	RALY_6249-6274_68_6off_1.5ss	/5Phos/TACACGTGGCCTCTCTGTagacATTAAATCGGTGGCGCGGGCTCTctctagacGAACATG
C10	RALY_5444-5469_68_6off_1.7ss	/5Phos/ACTGGTGGAGGGATTTTGagacATTAAATCGGTGGCGCGGGCTCTctctagacTCTGGCT
C11	RALY_1874-1899_68_6off_1.7ss	/5Phos/TAGGCACCCTAGACCAGCagacATTAAATCGGTGGCGCGGGCTCTctctagacTCAGTAT
C12	RALY_4403-4428_68_6off_1.7ss	/5Phos/CCTTTAGGCAGAATCCGGagacATTAAATCGGTGGCGCGGGCTCTctctagacGACTGAT
D1	RALY_6330-6355_70_6off_1.7ss	/5Phos/TCAGACGGTGGCTGGGCTagacATTAAATCGGTGGCGCGGGCTCTctctagacTTTGTTC
D2	RALY_4878-4903_70_6off_1.9ss	/5Phos/TGGAACGTGTGGCCCAGTagacATTAAATCGGTGGCGCGGGCTCTctctagacTAGATGC
D3	RALY_1584-1609_72_6off_2.0ss	/5Phos/ACTGGCTGGGATGCGTTGagacATTAAATCGGTGGCGCGGGCTCTctctagacACATGGC
D4	RALY_2675-2700_68_6off_2.0ss	/5Phos/CGATTCTCTCTTGGGAACagacATTAAATCGGTGGCGCGGGCTCTctctagacTGGCAGT
D5	RGL2_538-563_75_6off_4.0ss	/5Phos/CAGTACGACTCCCCCGGGatacATTAAATCGGTGGCGCGGGCTCTccgaatacAGCTGCT
D6	RGL2_943-968_68_6off_4.0ss	/5Phos/TGTCCTCTCTAGTTCGTCatacATTAAATCGGTGGCGCGGGCTCTccgaatacCCTCTGT
D7	RGL2_696-721_68_6off_4.0ss	/5Phos/TGGCGGCTTGTGACGGTAatacATTAAATCGGTGGCGCGGGCTCTccgaatacTCGATAT
D8	RGL2_2658-2683_68_6off_4.0ss	/5Phos/TCGTGTGAAGCTCCATCCatacATTAAATCGGTGGCGCGGGCTCTccgaatacGAGGAAA
D9	RGL2_3180-3205_68_6off_4.0ss	/5Phos/TGCGAGGACCTACATTTTatacATTAAATCGGTGGCGCGGGCTCTccgaatacGAGCTCC
D10	RGL2_2225-2250_68_6off_4.2ss	/5Phos/CTAGTGACGAGACAGATGatacATTAAATCGGTGGCGCGGGCTCTccgaatacGCAGAGT
D11	RGL2_3053-3078_68_6off_4.4ss	/5Phos/TGTGCTGCACTCATGGAAatacATTAAATCGGTGGCGCGGGCTCTccgaatacCTACCTG
D12	RGL2_880-905_72_6off_4.5ss	/5Phos/TAGCAAGGCAGGCGTGGAatacATTAAATCGGTGGCGCGGGCTCTccgaatacTAAGCCC
E1	RGL2_3110-3135_68_6off_4.5ss	/5Phos/TGCATGTTAGGATATGGCatacATTAAATCGGTGGCGCGGGCTCTccgaatacTGGCCCT
E2	RGL2_2002-2027_70_6off_4.5ss	/5Phos/ACAGGATACACGATGGCTatacATTAAATCGGTGGCGCGGGCTCTccgaatacCCACCTC
E3	RHOT1_904-929_68_6off_1.8ss	/5Phos/CGTGTCTCCCTCTCTGGAcaagATTAAATCGGTGGCGCGGGCTCTgtctcaagGTAGTTT
E4	RHOT1_1140-1165_68_6off_2.2ss	/5Phos/TGGCCCCCAAGGTATGTAcaagATTAAATCGGTGGCGCGGGCTCTgtctcaagTCACATC
E5	RHOT1_121-146_70_6off_2.4ss	/5Phos/CTTCATGTCGGCGGCTCTcaagATTAAATCGGTGGCGCGGGCTCTgtctcaagCGTCTTT
E6	RHOT1_1856-1881_70_6off_2.5ss	/5Phos/ACGTGCGGATACATGGCCcaagATTAAATCGGTGGCGCGGGCTCTgtctcaagTTGTGTC
E7	RHOT1_2525-2550_72_6off_3.9ss	/5Phos/TGGCTTCAAGGCTGGCCTcaagATTAAATCGGTGGCGCGGGCTCTgtctcaagTGTGCGA
E8	RHOT1_1699-1724_68_6off_4.2ss	/5Phos/CTGACTTTGCAGCTACGAcaagATTAAATCGGTGGCGCGGGCTCTgtctcaagTGCAGGT
E9	RHOT1_1892-1917_70_6off_5.1ss	/5Phos/AGCCAAAACGTGGAGCTCcaagATTAAATCGGTGGCGCGGGCTCTgtctcaagTGCTCGA
E10	RHOT1_841-866_70_6off_5.2ss	/5Phos/TGTCAGCCACACCATCACcaagATTAAATCGGTGGCGCGGGCTCTgtctcaagAACCCAC
E11	RHOT1_1218-1243_68_6off_6.2ss	/5Phos/CGTGAGCGTCCACTGGGAcaagATTAAATCGGTGGCGCGGGCTCTgtctcaagAATAAGT
E12	RHOT1_2318-2343_68_6off_7.4ss	/5Phos/AGTGAGCCAAGTGAGCACcaagATTAAATCGGTGGCGCGGGCTCTgtctcaagCTAGAAG
F1	RUNX1_701-726_68_6off_2.0ss	/5Phos/TGACACTCAGGGTTCTACagcaATTAAATCGGTGGCGCGGGCTCTacctagcaCAGTCGA
F2	RUNX1_290-315_72_6off_2.0ss	/5Phos/ACAGAGCACTTTCTCCCCagcaATTAAATCGGTGGCGCGGGCTCTacctagcaTCGGACC
F3	RUNX1_103-128_70_6off_2.7ss	/5Phos/CCTTCTGGCGTCCCTAGGagcaATTAAATCGGTGGCGCGGGCTCTacctagcaTTGACTT
F4	RUNX1_576-601_70_6off_2.9ss	/5Phos/ACGCACTCTTCGGAAGGCagcaATTAAATCGGTGGCGCGGGCTCTacctagcaTGCAAAC
F5	RUNX1_380-405_72_6off_3.0ss	/5Phos/AAACAGATCGGGCGGCTCagcaATTAAATCGGTGGCGCGGGCTCTacctagcaCAGATCG
F6	RUNX1_1974-1999_70_6off_3.2ss	/5Phos/ACCGACAAACCTGAGGTCagcaATTAAATCGGTGGCGCGGGCTCTacctagcaCACTTCG
F7	RUNX1_1362-1387_68_6off_3.4ss	/5Phos/TCTGGTTCTGCGGATCGGagcaATTAAATCGGTGGCGCGGGCTCTacctagcaAAAACGT
F8	RUNX1_1547-1572_68_6off_3.5ss	/5Phos/TTGAGTTAGGACCCTGCAagcaATTAAATCGGTGGCGCGGGCTCTacctagcaAAGCCGA
F9	RUNX1_2441-2466_68_6off_4.3ss	/5Phos/TCTGCCTTCCTCATAACGagcaATTAAATCGGTGGCGCGGGCTCTacctagcaCCCACAT
F10	RUNX1_1915-1940_68_6off_4.4ss	/5Phos/TTCTCAGCTCAGCCGAGTagcaATTAAATCGGTGGCGCGGGCTCTacctagcaGTAGCAT
F11	RXRG_757-782_68_6off_1.6ss	/5Phos/CCCTCTCAGACCAGTCCTatagATTAAATCGGTGGCGCGGGCTCTcgagatagCATGAAT
F12	RXRG_1508-1533_70_6off_1.6ss	/5Phos/TCCGGTGGACATGTAAACatagATTAAATCGGTGGCGCGGGCTCTcgagatagGCACTGC
G1	RXRG_347-372_68_6off_1.8ss	/5Phos/AACAAGAGTGGTCATCGCatagATTAAATCGGTGGCGCGGGCTCTcgagatagTTGGGCT
G2	RXRG_1180-1205_68_6off_1.9ss	/5Phos/ACATTCTGCCTCACTCTCatagATTAAATCGGTGGCGCGGGCTCTcgagatagTGGTAGC
G3	RXRG_565-590_73_6off_2.3ss	/5Phos/TGTCCATTGGCTTCCCTGatagATTAAATCGGTGGCGCGGGCTCTcgagatagGGGTGGC
G4	RXRG_275-300_68_6off_2.5ss	/5Phos/ATCTGCCTCTAGATCGGAatagATTAAATCGGTGGCGCGGGCTCTcgagatagGTCAGGA
G5	RXRG_245-270_68_6off_3.3ss	/5Phos/TGCGTTTGAGACGGCTGTatagATTAAATCGGTGGCGCGGGCTCTcgagatagCACATAG
G6	RXRG_2119-2144_68_6off_3.3ss	/5Phos/AGAAAGTCTCCCAGCCCTatagATTAAATCGGTGGCGCGGGCTCTcgagatagAACTTCC
G7	RXRG_1741-1766_70_6off_3.4ss	/5Phos/TGGCTGTTCCGGATACTTatagATTAAATCGGTGGCGCGGGCTCTcgagatagACCTGCC
G8	RXRG_804-829_68_6off_3.5ss	/5Phos/TTTAGGCGAGAACCAGGTatagATTAAATCGGTGGCGCGGGCTCTcgagatagGACCACA
G9	SALL1_2852-2877_68_6off_0.6ss	/5Phos/CCTCAATGCTGGGTGACTatggATTAAATCGGTGGCGCGGGCTCTtcgtatggGGTTTCT
G10	SALL1_1314-1339_68_6off_0.7ss	/5Phos/ACATTTGGTGGCTTGCTTatggATTAAATCGGTGGCGCGGGCTCTtcgtatggGGCAGTG
G11	SALL1_529-554_68_6off_1.3ss	/5Phos/CGCTGAGGTACCTGTGGAatggATTAAATCGGTGGCGCGGGCTCTtcgtatggTTGTGAT
G12	SALL1_1242-1267_70_6off_1.4ss	/5Phos/ATGTTGGGCAAAGGGCTGatggATTAAATCGGTGGCGCGGGCTCTtcgtatggTGTTCCG
H1	SALL1_118-143_70_6off_1.4ss	/5Phos/ACTCGGTTGACCCTTTTCatggATTAAATCGGTGGCGCGGGCTCTtcgtatggTAGGGCG
H2	SALL1_1734-1759_68_6off_1.6ss	/5Phos/TCCGTCTTGATGAAGGGTatggATTAAATCGGTGGCGCGGGCTCTtcgtatggTGGCTCT
H3	SALL1_3654-3679_68_6off_1.6ss	/5Phos/AACTTGACGGGATTGCCTatggATTAAATCGGTGGCGCGGGCTCTtcgtatggTTCTGGG
H4	SALL1_1999-2024_68_6off_1.6ss	/5Phos/AGGGTTGGTGAAGGTGGTatggATTAAATCGGTGGCGCGGGCTCTtcgtatggGCAACAA
H5	SALL1_2702-2727_72_6off_1.8ss	/5Phos/CCCCCTCGATGGACCCATatggATTAAATCGGTGGCGCGGGCTCTtcgtatggAGGACAT
H6	SALL1_1855-1880_73_6off_1.9ss	/5Phos/TTCGGCTTCCTCTGGGAGatggATTAAATCGGTGGCGCGGGCTCTtcgtatggTGGACCC
H7	ZBED2_849-874_72_6off_4.9ss	/5Phos/TGGGTGGTGTGAGGTTTCgagtATTAAATCGGTGGCGCGGGCTCTgactgagtCCACACC
H8	ZBED2_1105-1130_68_6off_5.0ss	/5Phos/AAAAGGGCCAACCAGTTCgagtATTAAATCGGTGGCGCGGGCTCTgactgagtCACTCAC
H9	GDAP1L1_1621-1646_68_6off_0.8ss	/5Phos/TGTCGGCTTTGTCCTGTGgttgATTAAATCGGTGGCGCGGGCTCTcagagttgGTCTTGA
H10	GDAP1L1_1505-1530_68_6off_2.1ss	/5Phos/TGGGACTCACCTCAGATCgttgATTAAATCGGTGGCGCGGGCTCTcagagttgAACATCC
H11	GDAP1L1_1074-1099_68_6off_2.6ss	/5Phos/TTGACCAGCCGGAAAGCAgttgATTAAATCGGTGGCGCGGGCTCTcagagttgTTTCCTC
H12	GDAP1L1_1373-1398_68_6off_2.9ss	/5Phos/AGCCGTGGCCTTGAGTCAgttgATTAAATCGGTGGCGCGGGCTCTcagagttgTTAGTAG
A1	SCD_4349-4374_68_6off_2.7ss	/5Phos/AAAGCAAGGACTGTTAGAaacgATTAAATCGGTGGCGCGGGCTCTcaagaacgACCCCCC
A2	SCD_5037-5062_68_6off_2.7ss	/5Phos/ACGGACGTATCAAGTTCAaacgATTAAATCGGTGGCGCGGGCTCTcaagaacgGGGACAC
A3	SCD_2002-2027_68_6off_3.5ss	/5Phos/TGCTAACTCTCTCCCCCGaacgATTAAATCGGTGGCGCGGGCTCTcaagaacgTCATACA
A4	SCD_3108-3133_68_6off_3.6ss	/5Phos/AGTCATCACTGCCTCTGAaacgATTAAATCGGTGGCGCGGGCTCTcaagaacgGACAGCA
A5	SCD_4444-4469_70_6off_3.9ss	/5Phos/AGGGATTCTGCAGAGGGAaacgATTAAATCGGTGGCGCGGGCTCTcaagaacgGGTGCAA
A6	SCD_3927-3952_70_6off_4.0ss	/5Phos/TAACCCCTGTAGCCTCTAaacgATTAAATCGGTGGCGCGGGCTCTcaagaacgTCCAGGC
A7	SCD_3712-3737_68_6off_4.1ss	/5Phos/TCTGCCCTAGGCTGTAGGaacgATTAAATCGGTGGCGCGGGCTCTcaagaacgACTATTG
A8	SCD_3884-3909_72_6off_4.3ss	/5Phos/TCCTCCCTTCCAGCACTGaacgATTAAATCGGTGGCGCGGGCTCTcaagaacgAAGGCCT
A9	SCD_157-182_70_6off_4.3ss	/5Phos/TGTCCGGTATTTCCTCAGaacgATTAAATCGGTGGCGCGGGCTCTcaagaacgGTGACCG
A10	SCD_1458-1483_70_6off_4.4ss	/5Phos/TGAGGGACCCCAAACTCAaacgATTAAATCGGTGGCGCGGGCTCTcaagaacgAGGAACC
A11	SERPINE1_1558-1583_72_6off_1.4ss	/5Phos/TCAGGTGGAGACTAGGGAtgacATTAAATCGGTGGCGCGGGCTCTgatctgacCAGGGTC
A12	SERPINE1_3036-3061_68_6off_1.4ss	/5Phos/CCTGTACATGGCTGACGTtgacATTAAATCGGTGGCGCGGGCTCTgatctgacTGTGGAT
B1	SERPINE1_2253-2278_70_6off_1.4ss	/5Phos/ACTTCCTGAGATACGGTGtgacATTAAATCGGTGGCGCGGGCTCTgatctgacTGGCTGG
B2	SERPINE1_672-697_70_6off_1.8ss	/5Phos/CCTTTCCCAAGCAAGTTGtgacATTAAATCGGTGGCGCGGGCTCTgatctgacCACGGCT
B3	SERPINE1_2949-2974_68_6off_1.9ss	/5Phos/ACATGGTGGGCTGATTAGtgacATTAAATCGGTGGCGCGGGCTCTgatctgacGTGGAGA
B4	SERPINE1_2081-2106_68_6off_2.0ss	/5Phos/ACGCATCTGACATTTCTTtgacATTAAATCGGTGGCGCGGGCTCTgatctgacGCTGGGC
B5	SERPINE1_306-331_68_6off_2.2ss	/5Phos/ACCACGTTGCGGTCCTTGtgacATTAAATCGGTGGCGCGGGCTCTgatctgacTGAGAAA
B6	SERPINE1_1093-1118_68_6off_2.2ss	/5Phos/CATTCCCAGGTTCTCTAGtgacATTAAATCGGTGGCGCGGGCTCTgatctgacTGTCGGT
B7	SERPINE1_1040-1065_70_6off_2.6ss	/5Phos/ACTTGGGCAGAACCAGGAtgacATTAAATCGGTGGCGCGGGCTCTgatctgacAGGGAGA
B8	SERPINE1_2407-2432_68_6off_2.9ss	/5Phos/ATCCCCTGAAGGAGGATGtgacATTAAATCGGTGGCGCGGGCTCTgatctgacCCTTTTG
B9	SIGLEC15_1186-1211_72_6off_2.9ss	/5Phos/TCACGGTGAGCACATGGTccagATTAAATCGGTGGCGCGGGCTCTtgtaccagGGACTCC
B10	SIGLEC15_664-689_75_6off_4.6ss	/5Phos/CTCGTAGCGGTCATGGACccagATTAAATCGGTGGCGCGGGCTCTtgtaccagGGCGGCT
B11	SIGLEC15_1243-1268_70_6off_5.5ss	/5Phos/CGCACTGGCCTTTGTTCTccagATTAAATCGGTGGCGCGGGCTCTtgtaccagCAAGCCT
B12	SIGLEC15_1365-1390_68_6off_5.7ss	/5Phos/TCCACATAGGAGGCCAGAccagATTAAATCGGTGGCGCGGGCTCTtgtaccagATGGTTG
C1	SIGLEC15_1475-1500_68_6off_6.2ss	/5Phos/AAGCTAATGCGTGTACTCccagATTAAATCGGTGGCGCGGGCTCTtgtaccagCACGCTC
C2	SIGLEC15_876-901_75_6off_6.3ss	/5Phos/AGTTCGGCGGTCACTAGGccagATTAAATCGGTGGCGCGGGCTCTtgtaccagTGCGGGC
C3	SIGLEC15_254-279_70_6off_6.4ss	/5Phos/AGCCTGTCGGGAGAACCCccagATTAAATCGGTGGCGCGGGCTCTtgtaccagACAAATG
C4	SIGLEC15_920-945_73_6off_7.1ss	/5Phos/TGGCGGCCGTACACGTGTccagATTAAATCGGTGGCGCGGGCTCTtgtaccagAGGCTGT
C5	SIGLEC15_967-992_72_6off_7.1ss	/5Phos/ATGGAAGCGGAACAGGTAccagATTAAATCGGTGGCGCGGGCTCTtgtaccagTGGCGCC
C6
C7	SOX11_8566-8591_68_6off_3.1ss	/5Phos/TCAAGAAGCTGGTTAGATcgtgATTAAATCGGTGGCGCGGGCTCTctaacgtgGGGTGGG
C8	SOX11_1866-1891_70_6off_3.1ss	/5Phos/TGCCAAAAGGGTCCTCTGcgtgATTAAATCGGTGGCGCGGGCTCTctaacgtgGTTGTGC
C9	SOX11_3145-3170_68_6off_3.2ss	/5Phos/TCTTTCACAACTAGCGGAcgtgATTAAATCGGTGGCGCGGGCTCTctaacgtgTCCCCTG
C10	SOX11_2866-2891_68_6off_3.4ss	/5Phos/ACAGTGCATTGAGTCTGCcgtgATTAAATCGGTGGCGCGGGCTCTctaacgtgGATGTCG
C11	SOX11_8369-8394_68_6off_3.4ss	/5Phos/ATTTTCTTTCCCCCCTAGcgtgATTAAATCGGTGGCGCGGGCTCTctaacgtgGCCATGC
C12	SOX11_8084-8109_72_6off_3.6ss	/5Phos/CCTGGTGGCCGTCACGAAcgtgATTAAATCGGTGGCGCGGGCTCTctaacgtgGTTCTGT
D1	SOX11_7358-7383_68_6off_3.7ss	/5Phos/AGAGGTGCTAGATCTTGTcgtgATTAAATCGGTGGCGCGGGCTCTctaacgtgCACTGGC
D2	SOX11_4869-4894_68_6off_3.8ss	/5Phos/TGCTGGCTTCGCATCCCAcgtgATTAAATCGGTGGCGCGGGCTCTctaacgtgAAAAGCT
D3	SOX11_8042-8067_68_6off_4.0ss	/5Phos/AGGAGTCCCAAACCGGAAcgtgATTAAATCGGTGGCGCGGGCTCTctaacgtgAACCACT
D4	SOX11_4974-4999_70_6off_4.1ss	/5Phos/TAACGCCATCAGCCCCTTcgtgATTAAATCGGTGGCGCGGGCTCTctaacgtgACCTGGT
D5	STMN2_1583-1608_68_6off_1.5ss	/5Phos/AGATTGGTCTCAGGTCTGcactATTAAATCGGTGGCGCGGGCTCTtgctcactTCTACCC
D6	STMN2_514-539_70_6off_2.3ss	/5Phos/AGAGGCACGTTTGTTGATcactATTAAATCGGTGGCGCGGGCTCTtgctcactCCTGGCC
D7	STMN2_185-210_70_6off_2.5ss	/5Phos/CCCAAGGTCCCCTGACATcactATTAAATCGGTGGCGCGGGCTCTtgctcactATTGGCT
D8	STMN2_903-928_68_6off_2.6ss	/5Phos/CAGCCAGACAGTTCAACCcactATTAAATCGGTGGCGCGGGCTCTtgctcactCTTGCTT
D9	STMN2_707-732_70_6off_2.9ss	/5Phos/CTCGCTCGTGTTCCCTCTcactATTAAATCGGTGGCGCGGGCTCTtgctcactAGGACTT
D10	STMN2_67-92_76_6off_2.9ss	/5Phos/TCCCTGTCGGCTCCCCCCcactATTAAATCGGTGGCGCGGGCTCTtgctcactCAGTCCT
D11	STMN2_2093-2118_72_6off_3.2ss	/5Phos/ACCTTCAGGAGTTGGGAGcactATTAAATCGGTGGCGCGGGCTCTtgctcactGGCAGCA
D12	STMN2_321-346_73_6off_4.0ss	/5Phos/CCGGCTACAGCAGCGGAGcactATTAAATCGGTGGCGCGGGCTCTtgctcactAAAGGGT
E1	STMN2_1311-1336_68_6off_4.2ss	/5Phos/AGACTGTCTACTGACCTCcactATTAAATCGGTGGCGCGGGCTCTtgctcactGCACCAT
E2	STMN2_451-476_68_6off_4.2ss	/5Phos/AGGTTCCGGGTAAAAGCAcactATTAAATCGGTGGCGCGGGCTCTtgctcactTGTTGCG
E3	TERF2_2481-2506_68_6off_2.4ss	/5Phos/TCTAGGGTTGATGTCACGactgATTAAATCGGTGGCGCGGGCTCTgagtactgAGACAGG
E4	TERF2_576-601_68_6off_2.5ss	/5Phos/CGACCACTGCTTCTGTCAactgATTAAATCGGTGGCGCGGGCTCTgagtactgCTGGATT
E5	TERF2_2358-2383_68_6off_3.3ss	/5Phos/AGAACTTGACGTGGAACAactgATTAAATCGGTGGCGCGGGCTCTgagtactgGAAGGCC
E6	TERF2_1303-1328_70_6off_3.4ss	/5Phos/ACGGTGGGCTTGGATGGTactgATTAAATCGGTGGCGCGGGCTCTgagtactgGTTGAGA
E7	TERF2_965-990_70_6off_4.2ss	/5Phos/TGGAGGATTCCGTAGCTGactgATTAAATCGGTGGCGCGGGCTCTgagtactgTGGTGGT
E8	TERF2_841-866_72_6off_4.2ss	/5Phos/ATCGTGAGGAGGTAGGGCactgATTAAATCGGTGGCGCGGGCTCTgagtactgTTTGGCC
E9	TERF2_502-527_68_6off_4.4ss	/5Phos/AGCTCAGCCTCCATATCAactgATTAAATCGGTGGCGCGGGCTCTgagtactgTGGTGTG
E10	TERF2_1111-1136_68_6off_4.5ss	/5Phos/TTGTTTTTGAGGGCTGGTactgATTAAATCGGTGGCGCGGGCTCTgagtactgGGGTCTC
E11	TERF2_1492-1517_68_6off_4.8ss	/5Phos/TCGCTTTCTTCTACAGTCactgATTAAATCGGTGGCGCGGGCTCTgagtactgGACCCAC
E12	TERF2_2823-2848_72_6off_4.9ss	/5Phos/AGACAGCAAGCACAACACactgATTAAATCGGTGGCGCGGGCTCTgagtactgCCGGGAG
F1	THBS1_3033-3058_68_6off_1.6ss	/5Phos/CATCTGGAATCGGCGGAAgaacATTAAATCGGTGGCGCGGGCTCTacgtgaacGAGGAAT
F2	THBS1_334-359_70_6off_1.9ss	/5Phos/CCTCGATGCGGAAAGCTGgaacATTAAATCGGTGGCGCGGGCTCTacgtgaacTTGGCAT
F3	THBS1_552-577_72_6off_2.1ss	/5Phos/TTGGACGGTCAGGCTGAGgaacATTAAATCGGTGGCGCGGGCTCTacgtgaacGCTTTCC
F4	THBS1_868-893_70_6off_2.2ss	/5Phos/TGAGGAGGACACTGGTAGgaacATTAAATCGGTGGCGCGGGCTCTacgtgaacTCAAGGG
F5	THBS1_2702-2727_68_6off_2.3ss	/5Phos/ATGCGGTCTGAGTCAGAGgaacATTAAATCGGTGGCGCGGGCTCTacgtgaacATCTCCA
F6	THBS1_6160-6185_68_6off_2.4ss	/5Phos/ATCATTCGTGGGTCAGAAgaacATTAAATCGGTGGCGCGGGCTCTacgtgaacCCAAGGC
F7	THBS1_2782-2807_68_6off_2.5ss	/5Phos/TGGGCACATAGGGACAGTgaacATTAAATCGGTGGCGCGGGCTCTacgtgaacTTGGCAT
F8	THBS1_626-651_68_6off_2.5ss	/5Phos/ACAAACAGGGTGATGCTCgaacATTAAATCGGTGGCGCGGGCTCTacgtgaacTTCCTGC
F9	THBS1_2601-2626_68_6off_2.6ss	/5Phos/ATTGTAGACGTACTGGCAgaacATTAAATCGGTGGCGCGGGCTCTacgtgaacGGTCCAC
F10	THBS1_7597-7622_68_6off_2.8ss	/5Phos/TTCACAGCATGTCAACTGgaacATTAAATCGGTGGCGCGGGCTCTacgtgaacGGGACCA
F11	TLR4_2425-2450_68_6off_2.5ss	/5Phos/CCTGCTGAGAAGGCGGTAtggcATTAAATCGGTGGCGCGGGCTCTtagttggcAAGTGTT
F12	TLR4_4931-4956_68_6off_2.9ss	/5Phos/CAATCACCCTAGACCTGCtggcATTAAATCGGTGGCGCGGGCTCTtagttggcGGATGTT
G1	TLR4_687-712_68_6off_3.2ss	/5Phos/AGGGACAGGTCTAAAGAGtggcATTAAATCGGTGGCGCGGGCTCTtagttggcAGGGTTC
G2	TLR4_3517-3542_70_6off_3.4ss	/5Phos/ACCTCCTGAGGTCATCCCtggcATTAAATCGGTGGCGCGGGCTCTtagttggcAAAGGTG
G3	TLR4_423-448_68_6off_3.4ss	/5Phos/CCAGAAAAGGCTCCCAGGtggcATTAAATCGGTGGCGCGGGCTCTtagttggcTGATAGT
G4	TLR4_3570-3595_68_6off_3.8ss	/5Phos/TGAGGTCACCCCGGGTTTtggcATTAAATCGGTGGCGCGGGCTCTtagttggcCATTTCA
G5	TLR4_897-922_68_6off_3.9ss	/5Phos/TTGCACAGGCCCTCTAGAtggcATTAAATCGGTGGCGCGGGCTCTtagttggcGGTCAAA
G6	TLR4_2116-2141_68_6off_4.3ss	/5Phos/TACCCAGTCCTCATCCTGtggcATTAAATCGGTGGCGCGGGCTCTtagttggcCATTCCT
G7	TLR4_3760-3785_68_6off_4.3ss	/5Phos/AAGGAGCATTGCCCAACAtggcATTAAATCGGTGGCGCGGGCTCTtagttggcTGTGGTC
G8	TLR4_643-668_68_6off_4.4ss	/5Phos/AACCCGCAAGTCTGTGCAtggcATTAAATCGGTGGCGCGGGCTCTtagttggcGATGTAG
G9	TNC_2736-2761_70_6off_1.4ss	/5Phos/AACCAGGTGATCAAGGCAgacaATTAAATCGGTGGCGCGGGCTCTagacgacaGGGCTTG
G10	TNC_220-245_68_6off_1.5ss	/5Phos/AGGGTATCTCACTTTCAGgacaATTAAATCGGTGGCGCGGGCTCTagacgacaGGGCTCT
G11	TNC_4115-4140_68_6off_1.8ss	/5Phos/CATAGGTTCCATCTGGCGgacaATTAAATCGGTGGCGCGGGCTCTagacgacaAACTGGT
G12	TNC_5908-5933_70_6off_1.8ss	/5Phos/CAGGTTGACACGGTGACAgacaATTAAATCGGTGGCGCGGGCTCTagacgacaTCCCCAT
H1	TNC_4331-4356_68_6off_1.9ss	/5Phos/ACACGGCTAAATCTCCCAgacaATTAAATCGGTGGCGCGGGCTCTagacgacaACCTCAG
H2	TNC_2894-2919_72_6off_2.1ss	/5Phos/TGCGGGAGATGAGGGACAgacaATTAAATCGGTGGCGCGGGCTCTagacgacaTCACCTC
H3	TNC_5509-5534_70_6off_2.2ss	/5Phos/ACCCCCATCAGAGGTCATgacaATTAAATCGGTGGCGCGGGCTCTagacgacaTCCATCC
H4	TNC_5253-5278_68_6off_2.2ss	/5Phos/TCTGGACCCACAATGACTgacaATTAAATCGGTGGCGCGGGCTCTagacgacaGGTGGTA
H5	TNC_2828-2853_68_6off_2.3ss	/5Phos/CGTCCTCTGTGAGATCGAgacaATTAAATCGGTGGCGCGGGCTCTagacgacaTGGTTCT
H6	TNC_444-469_70_6off_2.3ss	/5Phos/ACTGGCAGCTTGATGTTGgacaATTAAATCGGTGGCGCGGGCTCTagacgacaGGATCCC
H7	GDAP1L1_618-643_70_6off_3.0ss	/5Phos/CTGCGGATCTCGGCCGTGgttgATTAAATCGGTGGCGCGGGCTCTcagagttgTAAATGT
H8	GDAP1L1_1650-1675_68_6off_3.2ss	/5Phos/AGGTACCGGTTAGAGGAGgttgATTAAATCGGTGGCGCGGGCTCTcagagttgCATTCAG
H9	GDAP1L1_1982-2007_73_6off_3.4ss	/5Phos/AGATCCGCCCCTGCACTTgttgATTAAATCGGTGGCGCGGGCTCTcagagttgCACCTCC
H10	GDAP1L1_2074-2099_73_6off_3.9ss	/5Phos/AGGGACAGCCCCGGGAGTgttgATTAAATCGGTGGCGCGGGCTCTcagagttgGTAGTAC
H11	GDAP1L1_2029-2054_70_6off_4.0ss	/5Phos/ATGGCTTGGACAGAGGCTgttgATTAAATCGGTGGCGCGGGCTCTcagagttgGAAGGAG
H12	GDAP1L1_1719-1744_72_6off_4.1ss	/5Phos/AGAAGCGTGAAGCCCCTTgttgATTAAATCGGTGGCGCGGGCTCTcagagttgGTCCAGG
A1	BP-hsa-miR-137	/5Phos/TATTCTTAAGCAATAAAGAAATAGCGATCTGCCCGCGCCTTGAAGCCAGAACTACGCG
A2	BP-hsa-miR-375	/5Phos/AGCCGAACGAACAAAGGAAATAGCGATCTGCCCGCGCCTTGATCGAGGAATCACGCG
A3	BP-hsa-miR-449a	/5Phos/AACAATACACTGCCAGGAAATAGCGATCTGCCCGCGCCTTGACTCAGGAAACCAGCT
A4	BP-hsa-miR-219a-1-3p	/5Phos/TCCAGACTCAACTCTGGAAATAGCGATCTGCCCGCGCCTTGAGGTAGGAACGGGACG
A5	BP-hsa-miR-219a-2-3p	/5Phos/TCCAGCCACAATTCTGGAAATAGCGATCTGCCCGCGCCTTGATGACGGAAACAGATG
A6	BP-hsa-miR-149-5p	/5Phos/AAGACACGGAGCCAGAGGAAATAGCGATCTGCCCGCGCCTTGAATGCGGAAGGGAGTG
A7	BP-hsa-miR-324-5p	/5Phos/TGCCCTAGGGGATGCGGGAAATAGCGATCTGCCCGCGCCTTGACATCGGAAACACCAA
A8	BP-hsa-miR-125a-5p	/5Phos/TTAAAGGGTCTCAGGGAGGAAATAGCGATCTGCCCGCGCCTTGAGCATGGAATCACAGG
A9	BP-hsa-miR-335-5p	/5Phos/TCGTTATTGCTCTTGACGAAATAGCGATCTGCCCGCGCCTTGAGTGACGAAACATTTT
A10	BP-hsa-miR-24-3p	/5Phos/TGCTGAACTGAGCCACGAAATAGCGATCTGCCCGCGCCTTGATGCACGAACTGTTCC
A11	BP-hsa-miR-362-3p	/5Phos/TTGAATAGGTGTGTTCGAAATAGCGATCTGCCCGCGCCTTGACCTACGAATGAATCC
A12	BP-hsa-miR-331-3p	/5Phos/ATAGGCCCAGGGGCCGAAATAGCGATCTGCCCGCGCCTTGATCAGCGAATTCTAGG
B1	BP-hsa-miR-16-5p	/5Phos/ATTTACGTGCTGCTACGAAATAGCGATCTGCCCGCGCCTTGAATCGCGAACGCCAAT
B2	BP-hsa-miR-148b-3p	/5Phos/TCTGTGATGCACTGACGAAATAGCGATCTGCCCGCGCCTTGAGATGCGAAACAAAGT
B3	BP-hsa-miR-423-5p	/5Phos/CGCTCTCTGCCCCTCACGAAATAGCGATCTGCCCGCGCCTTGACGATCGAAAAAGTCT
B4	BP-hsa-miR-99b-5p	/5Phos/TCGGTTCTACGGGTGTGAAATAGCGATCTGCCCGCGCCTTGACTGGTGAACGCAAGG
B5	BP-hsa-miR-27b-5p	/5Phos/AATCAGCTAAGCTCTTGAAATAGCGATCTGCCCGCGCCTTGAGTCCTGAAGTTCACC
B6	BP-hsa-miR-30c-1-3p	/5Phos/ACAACCCTCTCCCAGACAAATAGCGATCTGCCCGCGCCTTGAGTGGACAAGGAGTAA
B7	BP-hsa-miR-30c-2-3p	/5Phos/ACAGCCTTCTCCCAGACAAATAGCGATCTGCCCGCGCCTTGATGCGACAAAGAGTAA
B8	BP-hsa-miR-30b-5p	/5Phos/TGTAGGATGTTTACAACAAATAGCGATCTGCCCGCGCCTTGACCTGACAAAGCTGAG
B9	BP-hsa-miR-129-1-3p	/5Phos/TTGGGGTAAGGGCTTACAAATAGCGATCTGCCCGCGCCTTGATCGCACAAATACTTT
B10	BP-hsa-miR-129-2-3p	/5Phos/TTGGGGTAAGGGCTTACAAATAGCGATCTGCCCGCGCCTTGACTCCACAAATGCTTT
B11	BP-hsa-miR-590-5p	/5Phos/TTTATGAATAAGCTCACAAATAGCGATCTGCCCGCGCCTTGAGGTCACAACTGCACT
B12	BP-hsa-miR-340-5p	/5Phos/CTCATTGCTTTATAAGCAAATAGCGATCTGCCCGCGCCTTGACGAAGCAAAATCAGT
C1	BP-hsa-miR-26a-5p	/5Phos/CCTGGATTACTTGAAGCAAATAGCGATCTGCCCGCGCCTTGAGAGAGCAAAGCCTAT
C2	BP-hsa-miR-148a-3p	/5Phos/TCTGTAGTGCACTGAGCAAATAGCGATCTGCCCGCGCCTTGAACCAGCAAACAAAGT
C3	BP-hsa-miR-101-3p	/5Phos/ATCACAGTACTGTAGCAAATAGCGATCTGCCCGCGCCTTGAAGTGGCAATTCAGTT
C4	BP-hsa-miR-29a-3p	/5Phos/TTTCAGATGGTGCTAGCAAATAGCGATCTGCCCGCGCCTTGAGTACGCAATAACCGA
C5	BP-hsa-miR-183-5p	/5Phos/TCTACCAGTGCCATAGCAAATAGCGATCTGCCCGCGCCTTGATACCGCAAAGTGAAT
C6	BP-hsa-miR-21-5p	/5Phos/CAGTCTGATAAGCTAGCAAATAGCGATCTGCCCGCGCCTTGATGGTGCAATCAACAT
C7	BP-hsa-miR-125b-5p	/5Phos/TTAGGGTCTCAGGGACCAAATAGCGATCTGCCCGCGCCTTGAGCAACCAATCACAAG
C8	BP-hsa-miR-191-5p	/5Phos/TTTTGGGATTCCGTTGCCAAATAGCGATCTGCCCGCGCCTTGAAGGACCAACAGCTGC
C9	BP-hsa-miR-96-5p	/5Phos/ATGTGCTAGTGCCAAACCAAATAGCGATCTGCCCGCGCCTTGACACACCAAAGCAAAA
C10	BP-hsa-miR-216a-5p	/5Phos/TGCCAGCTGAGATTACCAAATAGCGATCTGCCCGCGCCTTGACTAGCCAATCACAGT
C11	BP-hsa-miR-30a-5p	/5Phos/TCGAGGATGTTTACACCAAATAGCGATCTGCCCGCGCCTTGATAGGCCAACTTCCAG
C12	BP-hsa-miR-218-5p	/5Phos/TAGATCAAGCACAACCAAATAGCGATCTGCCCGCGCCTTGATCCTCCAAACATGGT
D1	BP-hsa-miR-302a-3p	/5Phos/AACATGGAAGCACTTATCAAATAGCGATCTGCCCGCGCCTTGACCGATCAATCACCAA
D2	BP-hsa-miR-302b-3p	/5Phos/AACATGGAAGCACTTATCAAATAGCGATCTGCCCGCGCCTTGAGGCATCAACTACTAA
D3	BP-hsa-miR-302c-3p	/5Phos/AACATGGAAGCACTTAGTAAATAGCGATCTGCCCGCGCCTTGACCAGGTAACCACTGA
D4	BP-hsa-miR-302d-3p	/5Phos/AACATGGAAGCACTTAGTAAATAGCGATCTGCCCGCGCCTTGAGACGGTAAACACTCA
D5	BP-hsa-miR-367-3p	/5Phos/TGCTAAAGTGCAATTGTAAATAGCGATCTGCCCGCGCCTTGAGCTCGTAATCACCAT
D6	BP-hsa-miR-372-3p	/5Phos/AATGTCGCAGCACTTTGTAAATAGCGATCTGCCCGCGCCTTGACGCTGTAAACGCTCA
D7	BP-hsa-miR-373-3p	/5Phos/AAAATCGAAGCACTTCCTAAATAGCGATCTGCCCGCGCCTTGACGTGCTAAACACCCC
D8	BP-hsa-miR-515-5p	/5Phos/TGCTTTCTTTTGGAGAACTAAATAGCGATCTGCCCGCGCCTTGAGGACCTAACAGAAAG
D9	BP-hsa-miR-200c-3p	/5Phos/TTACCCGGCAGTATTACTAAATAGCGATCTGCCCGCGCCTTGACAGCCTAATCCATCA
D10	BP-hsa-miR-217	/5Phos/AGTTCCTGATGCAGTACTAAATAGCGATCTGCCCGCGCCTTGAGCGTCTAATCCAATC
D11	BP-hsa-miR-371a-3p	/5Phos/AAAGATGGCGGCACTTAAGAATAGCGATCTGCCCGCGCCTTGACGAGAAGAACACTCA
D12	BP-hsa-miR-371b-3p	/5Phos/AACTGTGGGGGCACTTAAGAATAGCGATCTGCCCGCGCCTTGAGAGGAAGAGCACTCA
E1	BP-hsa-miR-520g-3p	/5Phos/AAAGGGAAGCACTTTGTAAGAATAGCGATCTGCCCGCGCCTTGAACCGAAGAACACTCT
E2	BP-hsa-miR-517a-3p	/5Phos/AAAGGGATGCACGATAAGAATAGCGATCTGCCCGCGCCTTGAGCACAAGAACACTCT
E3	BP-hsa-miR-9-5p	/5Phos/TAGATAACCAAAGAAAGAATAGCGATCTGCCCGCGCCTTGAAGGCAAGATCATACAGC
E4	BP-hsa-miR-885-5p	/5Phos/AGTGTAATGGAAAGAATAGCGATCTGCCCGCGCCTTGACACCAAGAAGAGGCAGGGT
E5	BP-hsa-miR-219b-3p	/5Phos/TCCAAACGCAATTCTAAGAATAGCGATCTGCCCGCGCCTTGACCGTAAGAACTGATTG
E6	BP-hsa-miR-551b-3p	/5Phos/AAGTATGGGTCGCAAGAATAGCGATCTGCCCGCGCCTTGAGGCTAAGACTGAAACC
E7	BP-hsa-miR-301b-3p	/5Phos/AATATCATTGCACTGGAGAATAGCGATCTGCCCGCGCCTTGAGGAAGAGAGCTTTGAC
E8	BP-hsa-miR-151a-3p	/5Phos/AGCTTCAGTCTAGGAGAATAGCGATCTGCCCGCGCCTTGACAGAGAGACCTCAAGG
E9	BP-hsa-miR-151b	/5Phos/AGCTCCTCGAGAGAATAGCGATCTGCCCGCGCCTTGATCCAGAGAAGACTGTG
E10	BP-hsa-miR-345-5p	/5Phos/ACTAGGAGTCAGCGAGAATAGCGATCTGCCCGCGCCTTGATGTGGAGAGAGCCCTGG
E11	BP-hsa-miR-15a-5p	/5Phos/TTATGTGCTGCTAGAGAATAGCGATCTGCCCGCGCCTTGACTACGAGACACAAACCA
E12	BP-hsa-miR-128-3p	/5Phos/TTCACTGTGAGAGAATAGCGATCTGCCCGCGCCTTGAGATCGAGAAAAGAGACCGG
F1	BP-hsa-miR-25-3p	/5Phos/AGACAAGTGCAATGGAGAATAGCGATCTGCCCGCGCCTTGAGTGTGAGATCAGACCG
F2	BP-hsa-miR-301a-3p	/5Phos/AATACTATTGCACTGCAGAATAGCGATCTGCCCGCGCCTTGACCAACAGAGCTTTGAC
F3	BP-hsa-miR-598-3p	/5Phos/ACAACGATGACGTACAGAATAGCGATCTGCCCGCGCCTTGATGGACAGATGACGATG
F4	BP-hsa-miR-34a-5p	/5Phos/TAAGACACTGCCACAGAATAGCGATCTGCCCGCGCCTTGAGACACAGAACAACCAGC
F5	BP-hsa-miR-484	/5Phos/ACTGAGCCTGACAGAATAGCGATCTGCCCGCGCCTTGAGTAGCAGAATCGGGAGGGG
F6	BP-hsa-miR-107	/5Phos/TGTACAATGCTGCTCAGAATAGCGATCTGCCCGCGCCTTGACATGCAGATGATAGCCC
F7	BP-hsa-miR-374b-5p	/5Phos/AGGTTGTATTATATCAGAATAGCGATCTGCCCGCGCCTTGAACTCCAGACACTTAGC
F8	BP-hsa-miR-103a-3p	/5Phos/TGTACAATGCTGCTCAGAATAGCGATCTGCCCGCGCCTTGACTCTCAGATCATAGCCC
F9	BP-hsa-miR-106b-3p	/5Phos/ACCCACAGTGCGGTAGAATAGCGATCTGCCCGCGCCTTGAGCGATAGAGCAGCAAGT
F10	BP-hsa-miR-342-5p	/5Phos/AGATAGCACCCCTTAGAATAGCGATCTGCCCGCGCCTTGACGCATAGATCAATCAC
F11	BP-hsa-miR-1246	/5Phos/AAAAATCCATTAGGAATAGCGATCTGCCCGCGCCTTGATTGGAGGACCTGCTCC
F12	BP-hsa-miR-93-5p	/5Phos/ACGAACAGCACTTTGAGGAATAGCGATCTGCCCGCGCCTTGAAGTGAGGACTACCTGC
G1	BP-hsa-miR-221-5p	/5Phos/TTGTATGCCAGGTAGGAATAGCGATCTGCCCGCGCCTTGATCTCAGGAAAATCTACA
G2	BP-hsa-miR-135a-5p	/5Phos/AATAAAAAGCCATACGGAATAGCGATCTGCCCGCGCCTTGAAGAACGGATCACATAGG
G3	BP-hsa-miR-205-5p	/5Phos/TGGAATGAAGGACGGAATAGCGATCTGCCCGCGCCTTGATAACCGGACAGACTCCGG
G4	BP-hsa-miR-92b-3p	/5Phos/ACGAGTGCAATACGGAATAGCGATCTGCCCGCGCCTTGAAAGTCGGAGGAGGCCGGG
G5	BP-hsa-miR-135b-5p	/5Phos/AATGAAAAGCCATACGGAATAGCGATCTGCCCGCGCCTTGATGTTCGGATCACATAGG

## Sheet: Supplementary Table S4
Supplementary Table S4	Quantification of feet length experiment (Figure 1E,F)
Targeting probe	AVG	SEM	Non-targeting control probe	AVG	SEM	TDR
ACTB_B2	0.214219	0.0581028	ACTB_MB2	0.0903269	0.0402927	2.3716
ACTB_B4	0.0334714	0.00224293	ACTB_MB4	0.0486083	0.00334048	0.688593
ACTB_B6	2.93611	1.09098	ACTB_MB6	0.472993	0.100174	6.20752
ACTB_B8	24.8505	1.53782	ACTB_MB8	1.26042	0.116424	19.7161
ACTB_B10	32.8124	2.24278	ACTB_MB10	1.30612	1.57029	25.122
ACTB_B12	60.9968	3.03272	ACTB_MB12	2.41592	0.0317562	25.2479
ACTB_B14	64.6397	2.27463	ACTB_MB14	4.12916	0.196934	15.6544
ACTB_B16	66.4476	4.53991	ACTB_MB16	7.42802	0.690808	8.94553
ACTB_B18	75.8515	8.3433	ACTB_MB18	2.62154	0.244961	28.9339
ACTB_B20	3.23013	0.60127	ACTB_MB20	0.0208537	0.0104421	154.895
ACTB_B22	0.0246075	0.00333153	ACTB_MB22	0.0211047	0.0106531	1.16597

## Sheet: Supplementary Table S5
Supplementary Table S5	Targeting region specificity analysis for human-mouse cell co-culture experiments
	* String similarity was calculated for the same segments using function “levenshteinSim” in R package “RecordLinkage” after globe alignment of human and moue genes in Geneious
	Similarity to human*	Similarity to mouse*	Sequence Alignment
ACTB-1-Human	1	0.76
ACTB-2-Human	1	0.72
ACTB-3-Human	1	0.8
ACTB-1-Mouse	0.73	1
ACTB-2-Mouse	0.76	1
ACTB-3-Mouse	0.64	1
GAPDH-1-Human	1	0.6
GAPDH-2-Human	1	0.44
GAPDH-3-Human	1	0.56
GAPDH-1-Mouse	0.56	1
GAPDH-2-Mouse	0.72	1
GAPDH-3-Mouse	0.16	1

## Sheet: Supplementary Table S6
Supplementary Table S6	Quantification of specificity experiment (Figure 2C,D)
	Human ACTB	Mouse ACTB
ACTB_Cell 6	6	181
ACTB_Cell 10	8	200
ACTB_Cell 7	10	124
ACTB_Cell 11	13	193
ACTB_Cell 14	16	251
ACTB_Cell 9	78	5
ACTB_Cell 13	121	28
ACTB_Cell 3	134	11
ACTB_Cell 5	135	7
ACTB_Cell 2	138	2
ACTB_Cell 4	146	6
ACTB_Cell 1	173	5
ACTB_Cell 12	193	28
ACTB_Cell 8	234	15
ACTB_Cell 15	245	13
	Human GAPDH	Mouse GAPDH
GAPDH_Cell 10	0	335
GAPDH_Cell 5	1	175
GAPDH_Cell 13	1	243
GAPDH_Cell 3	2	117
GAPDH_Cell 4	3	156
GAPDH_Cell 7	3	162
GAPDH_Cell 2	5	140
GAPDH_Cell 6	6	174
GAPDH_Cell 12	49	13
GAPDH_Cell 11	55	19
GAPDH_Cell 15	107	22
GAPDH_Cell 9	109	14
GAPDH_Cell 8	125	8
GAPDH_Cell 14	145	24
GAPDH_Cell 1	206	54

## Sheet: Supplementary Table S7
Supplementary Table S7	Quantification of sensitivity experiment (Figure 2G)
Each number is counted from a manual segmented cell in Fiji (Methods)
	GAPDH_smFISH	GAPDH_BOLORAMIS		POLR2A_smFISH	POLR2A_BOLORAMIS		TFRC_smFISH	TFRC_BOLORAMIS
	1466	151		63	18		237	22
	979	117		68	20		148	17
	929	70		131	21		136	10
	724	102		48	28		132	16
	796	102		73	12		160	11
	698	88		71	41		120	14
		140		53	20		147	10
		103			27		150	17
		124			15		134	18
					24		90	15
					46		89	7
					48			13
					29			10
					14			13
					20			15
					17			23
					33			34
								21
								11
								12
								11
								22
Mean	932	110.778		72.4286	25.4706		140.273	15.5455
Standard Deviation	284.215	25.2031		27.4339	10.9266		39.5451	6.07671
Sensitivity		0.11886			0.351665			0.110823

## Sheet: Supplementary Table S8
Supplementary Table S8	DESeq2 analysis of 96 mRNA targets in the multiplexing experiment (sorted by log2FoldChange, HMC3 vs iNGN)
Gene	baseMean	log2FoldChange	padj
ACTN1	9121.9	4.0123	0
ADAM7	90.0092	-9.48956	4.54e-11
ADAMTS1	4627.94	7.97536	0
ADCY2	99.4264	-9.61644	1.92e-11
AGT	90.7519	-9.50075	4.18e-11
APEX1	3116.45	0.205762	5.42e-05
AXL	5295.24	10.109	1.02e-282
CALM3	9865.87	-1.91206	0
CAVIN1	6010.57	8.50666	1.29e-205
CD274	442.033	11.3349	2.03e-17
CHCHD2	1228.66	12.6544	2.86e-23
CLTC	10098.3	0.421169	6.94e-22
CNGA3	97.3282	-9.58946	2.3e-11
COL1A1	24717.8	6.56847	0
CRMP1	11160.6	-8.37525	0
CSDE1	11616.1	-0.434454	2.01e-30
DCX	11222.2	-15.7451	4.9e-42
DOK5	254.015	-10.8132	2.04e-15
DPYSL5	5522.92	-13.0934	1.22e-78
ECHDC3	88.7876	-9.4735	5e-11
ELAVL4	3200.75	-14.0943	4.58e-31
FADS2	15797.2	-0.218311	4.76e-07
FDFT1	7722.66	0.203227	1.23e-05
FLNA	27266.9	3.12811	6.26e-130
FOSL1	963.763	8.96763	8.62e-91
FOXA1	71.4726	6.42889	7.08e-20
FSTL1	8680.41	2.92596	0
GDAP1L1	852.264	-10.1513	2.94e-55
GDF7	72.3197	9.02609	8.76e-10
GOT1	850.433	0.427301	7.56e-07
GREM1	2734.13	12.8441	3.18e-41
GRIA2	91.58	-9.51046	3.97e-11
GRIK5	950.845	-7.68334	2.89e-14
HDLBP	11183.2	1.5581	0
HMGA1	12029.8	1.39299	4.73e-171
HNF1B	594.976	11.7172	5.4e-19
HOXB4	67.0574	8.935	1.49e-09
HRASLS5	90.9336	-9.50288	4.14e-11
IFIH1	82.5998	6.17669	2.24e-11
IFIT2	88.7088	9.28317	1.76e-10
IGDCC3	4600.96	-14.5703	5.37e-34
IGFBP7	878.356	9.98573	2.56e-53
IL7R	155.82	10.0032	1.2e-12
ITGA11	993.395	8.21128	1.36e-125
KCNQ3	375.228	-11.3135	2.49e-17
KIF19	647.642	-12.0164	2.73e-20
KIF5C	12590.7	-6.35308	0
KLF2	65.5963	7.10733	3.64e-15
MAP6	2851.3	-13.9427	3.63e-30
MLLT11	10545.5	-7.20731	0
MYH9	25767.4	3.43194	0
MYL9	6278.38	7.05238	6.55e-185
MYOF	3197.41	8.10902	0
NCAM1	7088.88	-13.8278	4.94e-69
NCOR2	5354.13	-0.221936	6.16e-05
NEFL	12838.1	-15.9229	2.35e-43
NEFM	39652	-15.5653	4.7e-141
NEUROD1	769.957	-12.2396	2.69e-21
NEUROD2	85.0641	-9.41788	7.3e-11
NEUROD4	2243.57	-13.6295	2.24e-28
NEUROG1	1508.16	-13.1121	1.41e-25
NEUROG2	752.872	-12.2109	3.62e-21
NHLH1	15332	-12.7879	6.64e-242
NIPAL4	90.2909	9.31054	1.43e-10
OLIG2	194.37	-10.4703	3.43e-14
OLIG3	451.081	-11.55	2.73e-18
P4HB	12445.9	2.36879	0
PADI1	80.7763	9.16832	3.57e-10
PCBP4	8784.16	-5.05929	0
PLRG1	957.184	0.413797	1.21e-07
PNMA3	98.0433	-9.59916	2.15e-11
PROCR	686.68	7.22035	6.36e-130
PRPH	12019.8	-11.0849	0
PSMD2	10160.6	1.75329	0
PTTG1IP	4648.34	0.2382	7.35e-07
RACK1	15725.5	0.610796	3.23e-40
RALY	4418.69	0.206263	3.43e-05
RGL2	752.594	0.439124	3.41e-06
RHOT1	651.363	-0.463086	4.7e-06
RUNX1	745.892	9.75554	9.6e-51
RXRG	87.4029	-9.45141	5.87e-11
SALL1	584.883	-11.8847	1.04e-19
SCD	27672.6	-0.361807	1.63e-18
SERPINE1	19371.2	13.2536	1.11e-207
SIGLEC15	78.166	9.12436	4.78e-10
SOX11	11453.4	-15.772	3.1e-42
STMN2	13201.3	-15.9594	1.26e-43
TERF2	552.5	-0.496523	1.27e-06
THBS1	7077.28	7.82463	3.81e-167
TLR4	64.139	8.87584	2.15e-09
TNC	10171.9	4.36162	1.37e-295
TRIM55	327.82	9.95738	1.23e-22
USP22	9820.65	-0.475449	6.7e-29
VIM	22217.1	4.14829	0
XKR7	6654.33	-15.0556	3.53e-37
ZBED2	241.639	10.5608	1.64e-14

## Sheet: Supplementary Table S9
Supplementary Table S9	8-base barcodes for 96 mRNAs and 77 miRNAs in the multiplexing experiment
Number	Name	Barcode_12348765	Target_Type
Barcode_001	ACTN1	gcaacttc	mRNA
Barcode_002	ADAM7	gatggttc	mRNA
Barcode_003	ADAMTS1	aggcttac	mRNA
Barcode_004	ADCY2	acgacgta	mRNA
Barcode_005	AGT	tagcaagc	mRNA
Barcode_006	APEX1	aagcgagt	mRNA
Barcode_007	AXL	atgctggt	mRNA
Barcode_008	CALM3	gcgaacat	mRNA
Barcode_009	CAVIN1	ctgaacag	mRNA
Barcode_010	CD274	ggatggtt	mRNA
Barcode_011	CHCHD2	agaatcgg	mRNA
Barcode_012	CLTC	cgctacta	mRNA
Barcode_013	CNGA3	cgtagaca	mRNA
Barcode_014	COL1A1	cggtatgt	mRNA
Barcode_015	CRMP1	gacatacg	mRNA
Barcode_016	CSDE1	cgatctct	mRNA
Barcode_017	DCX	tctcatcc	mRNA
Barcode_018	DOK5	gtgctact	mRNA
Barcode_019	DPYSL5	ggagcaat	mRNA
Barcode_020	ECHDC3	cacctgta	mRNA
Barcode_021	ELAVL4	tcgagatc	mRNA
Barcode_022	FADS2	ataggacc	mRNA
Barcode_023	FDFT1	ttgcgcat	mRNA
Barcode_024	FLNA	aacgctga	mRNA
Barcode_025	FOSL1	gacgatgt	mRNA
Barcode_026	FOXA1	actcagac	mRNA
Barcode_027	FSTL1	gcttacga	mRNA
Barcode_028	GDAP1L1	cagagttg	mRNA
Barcode_029	GDF7	aggaactg	mRNA
Barcode_030	GOT1	gtggaatc	mRNA
Barcode_031	GREM1	ggatcaca	mRNA
Barcode_032	GRIA2	gattccag	mRNA
Barcode_033	GRIK5	cttcgcta	mRNA
Barcode_034	HDLBP	taggagag	mRNA
Barcode_035	HMGA1	gtgagaac	mRNA
Barcode_036	HNF1B	ggcttgat	mRNA
Barcode_037	HOXB4	gatagtcg	mRNA
Barcode_038	HRASLS5	agcaagtc	mRNA
Barcode_039	IFIH1	aatggagc	mRNA
Barcode_040	IFIT2	aagctgca	mRNA
Barcode_041	IGDCC3	gagattgg	mRNA
Barcode_042	IGFBP7	accaggtt	mRNA
Barcode_043	IL7R	gttcagca	mRNA
Barcode_044	ITGA11	ggaattcg	mRNA
Barcode_045	KCNQ3	agatagcc	mRNA
Barcode_046	KIF19	tgcagcta	mRNA
Barcode_047	KIF5C	tacaaggc	mRNA
Barcode_048	KLF2	caattgcc	mRNA
Barcode_049	MAP6	gaccacta	mRNA
Barcode_050	MLLT11	cttggtac	mRNA
Barcode_051	MYH9	agcgtaac	mRNA
Barcode_052	MYL9	cctagtga	mRNA
Barcode_053	MYOF	tgtaagcg	mRNA
Barcode_054	NCAM1	acacgtga	mRNA
Barcode_055	NCOR2	tatagcgc	mRNA
Barcode_056	NEFL	agacaggt	mRNA
Barcode_057	NEFM	acagtagc	mRNA
Barcode_058	NEUROD1	cgattcag	mRNA
Barcode_059	NEUROD2	ggtgtgtt	mRNA
Barcode_060	NEUROD4	acatccga	mRNA
Barcode_061	NEUROG1	gtgatcca	mRNA
Barcode_062	NEUROG2	tgctaggt	mRNA
Barcode_063	NHLH1	ggcgatta	mRNA
Barcode_064	NIPAL4	tgaaggct	mRNA
Barcode_065	OLIG2	cattgtgg	mRNA
Barcode_066	OLIG3	gccttaca	mRNA
Barcode_067	P4HB	cttctgga	mRNA
Barcode_068	PADI1	gaagcttg	mRNA
Barcode_069	PCBP4	ccgacaat	mRNA
Barcode_070	PLRG1	catgtcac	mRNA
Barcode_071	PNMA3	actgaacg	mRNA
Barcode_072	PROCR	gatgacca	mRNA
Barcode_073	PRPH	gtacagtg	mRNA
Barcode_074	PSMD2	gtagatgc	mRNA
Barcode_075	PTTG1IP	ggagaatg	mRNA
Barcode_076	RACK1	ctagactc	mRNA
Barcode_077	RALY	ctctagac	mRNA
Barcode_078	RGL2	ccgaatac	mRNA
Barcode_079	RHOT1	gtctcaag	mRNA
Barcode_080	RUNX1	acctagca	mRNA
Barcode_081	RXRG	cgagatag	mRNA
Barcode_082	SALL1	tcgtatgg	mRNA
Barcode_083	SCD	caagaacg	mRNA
Barcode_084	SERPINE1	gatctgac	mRNA
Barcode_085	SIGLEC15	tgtaccag	mRNA
Barcode_086	SOX11	ctaacgtg	mRNA
Barcode_087	STMN2	tgctcact	mRNA
Barcode_088	TERF2	gagtactg	mRNA
Barcode_089	THBS1	acgtgaac	mRNA
Barcode_090	TLR4	tagttggc	mRNA
Barcode_091	TNC	agacgaca	mRNA
Barcode_092	TRIM55	gtcactca	mRNA
Barcode_093	USP22	acgagaca	mRNA
Barcode_094	VIM	ccgttgat	mRNA
Barcode_095	XKR7	gatggaag	mRNA
Barcode_096	ZBED2	gactgagt	mRNA
Barcode_097	hsa-miR-101-3p	agtggcaa	miRNA
Barcode_098	hsa-miR-103a-3p	ctctcaga	miRNA
Barcode_099	hsa-miR-106b-3p	gcgataga	miRNA
Barcode_100	hsa-miR-107	catgcaga	miRNA
Barcode_101	hsa-miR-1246	ttggagga	miRNA
Barcode_102	hsa-miR-125a-5p	gcatggaa	miRNA
Barcode_103	hsa-miR-125b-5p	gcaaccaa	miRNA
Barcode_104	hsa-miR-128-3p	gatcgaga	miRNA
Barcode_105	hsa-miR-129-1-3p	tcgcacaa	miRNA
Barcode_106	hsa-miR-129-2-3p	ctccacaa	miRNA
Barcode_107	hsa-miR-135a-5p	agaacgga	miRNA
Barcode_108	hsa-miR-135b-5p	tgttcgga	miRNA
Barcode_109	hsa-miR-137	agccagaa	miRNA
Barcode_110	hsa-miR-148a-3p	accagcaa	miRNA
Barcode_111	hsa-miR-148b-3p	gatgcgaa	miRNA
Barcode_112	hsa-miR-149-5p	atgcggaa	miRNA
Barcode_113	hsa-miR-151a-3p	cagagaga	miRNA
Barcode_114	hsa-miR-151b	tccagaga	miRNA
Barcode_115	hsa-miR-15a-5p	ctacgaga	miRNA
Barcode_116	hsa-miR-16-5p	atcgcgaa	miRNA
Barcode_117	hsa-miR-183-5p	taccgcaa	miRNA
Barcode_118	hsa-miR-191-5p	aggaccaa	miRNA
Barcode_119	hsa-miR-200c-3p	cagcctaa	miRNA
Barcode_120	hsa-miR-205-5p	taaccgga	miRNA
Barcode_121	hsa-miR-21-5p	tggtgcaa	miRNA
Barcode_122	hsa-miR-216a-5p	ctagccaa	miRNA
Barcode_123	hsa-miR-217	gcgtctaa	miRNA
Barcode_124	hsa-miR-218-5p	tcctccaa	miRNA
Barcode_125	hsa-miR-219a-1-3p	ggtaggaa	miRNA
Barcode_126	hsa-miR-219a-2-3p	tgacggaa	miRNA
Barcode_127	hsa-miR-219b-3p	ccgtaaga	miRNA
Barcode_128	hsa-miR-221-5p	tctcagga	miRNA
Barcode_129	hsa-miR-24-3p	tgcacgaa	miRNA
Barcode_130	hsa-miR-25-3p	gtgtgaga	miRNA
Barcode_131	hsa-miR-26a-5p	gagagcaa	miRNA
Barcode_132	hsa-miR-27b-5p	gtcctgaa	miRNA
Barcode_133	hsa-miR-29a-3p	gtacgcaa	miRNA
Barcode_134	hsa-miR-301a-3p	ccaacaga	miRNA
Barcode_135	hsa-miR-301b-3p	ggaagaga	miRNA
Barcode_136	hsa-miR-302a-3p	ccgatcaa	miRNA
Barcode_137	hsa-miR-302b-3p	ggcatcaa	miRNA
Barcode_138	hsa-miR-302c-3p	ccaggtaa	miRNA
Barcode_139	hsa-miR-302d-3p	gacggtaa	miRNA
Barcode_140	hsa-miR-30a-5p	taggccaa	miRNA
Barcode_141	hsa-miR-30b-5p	cctgacaa	miRNA
Barcode_142	hsa-miR-30c-1-3p	gtggacaa	miRNA
Barcode_143	hsa-miR-30c-2-3p	tgcgacaa	miRNA
Barcode_144	hsa-miR-324-5p	catcggaa	miRNA
Barcode_145	hsa-miR-331-3p	tcagcgaa	miRNA
Barcode_146	hsa-miR-335-5p	gtgacgaa	miRNA
Barcode_147	hsa-miR-340-5p	cgaagcaa	miRNA
Barcode_148	hsa-miR-342-5p	cgcataga	miRNA
Barcode_149	hsa-miR-345-5p	tgtggaga	miRNA
Barcode_150	hsa-miR-34a-5p	gacacaga	miRNA
Barcode_151	hsa-miR-362-3p	cctacgaa	miRNA
Barcode_152	hsa-miR-367-3p	gctcgtaa	miRNA
Barcode_153	hsa-miR-371a-3p	cgagaaga	miRNA
Barcode_154	hsa-miR-371b-3p	gaggaaga	miRNA
Barcode_155	hsa-miR-372-3p	cgctgtaa	miRNA
Barcode_156	hsa-miR-373-3p	cgtgctaa	miRNA
Barcode_157	hsa-miR-374b-5p	actccaga	miRNA
Barcode_158	hsa-miR-375	tcgaggaa	miRNA
Barcode_159	hsa-miR-423-5p	cgatcgaa	miRNA
Barcode_160	hsa-miR-449a	ctcaggaa	miRNA
Barcode_161	hsa-miR-484	gtagcaga	miRNA
Barcode_162	hsa-miR-517a-3p	gcacaaga	miRNA
Barcode_163	hsa-miR-520g-3p	accgaaga	miRNA
Barcode_164	hsa-miR-551b-3p	ggctaaga	miRNA
Barcode_165	hsa-miR-590-5p	ggtcacaa	miRNA
Barcode_166	hsa-miR-598-3p	tggacaga	miRNA
Barcode_167	hsa-miR-885-5p	caccaaga	miRNA
Barcode_168	hsa-miR-9-5p	aggcaaga	miRNA
Barcode_169	hsa-miR-92b-3p	aagtcgga	miRNA
Barcode_170	hsa-miR-93-5p	agtgagga	miRNA
Barcode_171	hsa-miR-96-5p	cacaccaa	miRNA
Barcode_172	hsa-miR-99b-5p	ctggtgaa	miRNA
Barcode_173	hsa-miR-515-5p	ggacctaa	miRNA

## Sheet: Supplementary Table S10
Supplementary Table S10	Spatial coordinates and barcode sequences of 94,175 identified amplicons
Number in Cycle_1-8	Base		*X,Y,Z coordinates are relative within each tile, before affine transformation
1	T
2	C
3	A
4	G
Tile_X	Tile_Y	X*	Y*	Z*	Cycle_1	Cycle_2	Cycle_3	Cycle_4	Cycle_5	Cycle_6	Cycle_7	Cycle_8	Matching_type
1	1	511.878	1549.73	27.1951	2	1	3	4	2	1	2	3	perfect
1	1	232.783	1285.75	28	2	4	4	1	1	4	1	3	perfect
1	1	296.052	1367.53	28.1207	2	2	4	1	1	3	4	1	perfect
1	1	297.476	1315.67	27.8571	2	2	4	1	1	3	4	1	perfect
1	1	324.557	1278.04	27.9691	3	4	2	4	2	3	3	1	perfect
1	1	345.226	913.304	28.0696	2	1	3	4	2	1	2	3	perfect
1	1	348.711	1393.47	28.0222	2	4	4	1	1	4	1	3	perfect
1	1	369.431	424.549	27.9412	3	2	3	4	2	4	3	1	perfect
1	1	374.072	1280.04	27.6988	2	2	1	3	3	4	1	4	perfect
1	1	380.342	1272.73	28.0274	2	2	1	3	3	4	1	4	perfect
1	1	381.471	813.221	28.0288	3	2	4	1	2	3	3	4	perfect
1	1	399.05	1744.76	28.2772	2	4	4	1	1	4	1	3	perfect
1	1	439.774	1120.97	28.0323	2	2	4	1	1	3	4	1	perfect
1	1	453.109	1143.73	27.9062	2	2	4	1	1	3	4	1	perfect
1	1	472.849	1315.89	28.3208	2	2	1	3	3	4	1	4	perfect
1	1	483.4	629.82	28.34	1	2	4	1	4	4	1	3	perfect
1	1	590.521	1169.37	28.2766	2	1	3	4	2	1	2	3	perfect
1	1	593.279	655.574	28	3	3	4	2	1	4	3	4	perfect
1	1	601.295	1114	27.7955	2	4	4	1	1	4	1	3	perfect
1	1	857.978	1515.42	28.3043	1	2	4	1	4	4	1	3	perfect
1	1	946.822	1369.97	27.9589	3	2	3	4	2	4	3	1	perfect
1	1	1010.8	1370.23	27.866	3	2	3	4	2	4	3	1	perfect
1	1	1031.14	936.116	28.1395	3	4	2	4	2	3	3	1	perfect
1	1	181.509	1311.65	28.193	2	1	3	4	2	1	2	3	perfect
1	1	229.658	1190.61	28.5	4	3	1	2	2	3	4	1	perfect
1	1	245.783	1798.95	28.4674	3	3	2	4	3	4	1	2	perfect
1	1	256.298	1412.43	28.4894	2	1	3	4	2	1	2	3	perfect
1	1	259.071	1080.34	28.3429	1	2	4	1	4	4	1	3	perfect
1	1	261.405	460.571	28.3571	2	2	4	1	1	3	4	1	perfect
1	1	259.897	1655.99	28.1026	1	1	4	2	1	3	2	4	perfect
1	1	273.975	1267.27	28.8852	3	2	3	4	2	4	3	1	perfect
1	1	277.348	1408.3	28.3696	1	2	4	1	4	4	1	3	perfect
1	1	278.193	560.466	28.1364	3	3	2	4	3	4	1	2	perfect
1	1	294.026	516.974	28.7368	2	1	3	4	2	1	2	3	perfect
1	1	294.536	1766.46	28.5268	2	2	4	1	1	3	4	1	perfect
1	1	298.935	1843.37	28.5217	4	2	3	3	2	1	1	2	perfect
1	1	302.812	1645.99	28.0588	1	1	4	2	1	3	2	4	perfect
1	1	305.352	1262.56	28.1111	4	2	3	3	2	1	1	2	perfect
1	1	311	505.132	28.4737	3	3	2	4	3	4	1	2	perfect
1	1	312.245	1753.97	28.4286	2	2	1	3	3	4	1	4	perfect
1	1	326.011	1254.79	28.4494	3	3	2	4	3	4	1	2	perfect
1	1	327.58	1619.52	28.5072	4	2	1	1	3	4	2	3	perfect
1	1	351.711	623.983	28.4876	3	3	2	4	3	4	1	2	perfect
1	1	351.857	1236.89	28.3905	2	2	1	3	3	4	1	4	perfect
1	1	365.352	1786.34	27.662	3	4	4	2	2	3	1	1	perfect
1	1	379.897	783.882	28.2794	3	4	2	4	2	3	3	1	perfect
1	1	381.238	1636.83	28.4286	2	4	4	1	1	4	1	3	perfect
1	1	384	1235.42	28.1042	3	4	3	3	4	4	2	1	perfect
1	1	405.23	855.681	28.1593	4	3	1	2	2	3	4	1	perfect
1	1	406.189	1777.13	28.4394	3	2	3	2	3	4	1	4	perfect
1	1	407.041	1813.19	28.1507	3	2	3	4	2	4	3	1	perfect
1	1	418.253	1130.16	28.36	4	2	3	3	2	1	1	2	perfect
1	1	429.909	1098.89	28.1091	4	2	3	3	2	1	1	2	perfect
1	1	433.535	1146.32	28.5	4	4	3	3	4	2	1	1	perfect
1	1	455.364	1133.5	28.6441	4	4	2	1	1	3	4	1	perfect
1	1	460.476	1016.2	28.619	4	2	3	3	2	1	1	2	perfect
1	1	460.5	1509.97	28.5789	1	1	4	2	1	3	2	4	perfect
1	1	466.706	451.706	28.6324	3	2	2	3	1	1	4	4	perfect
1	1	520.113	678.934	28.2547	2	3	1	4	2	3	2	1	perfect
1	1	523.358	466.038	28.5849	3	2	4	1	2	3	3	4	perfect
1	1	541.677	455.387	28.5484	3	2	3	4	2	4	3	1	perfect
1	1	546.554	1216.98	28.3036	3	3	2	4	3	4	1	2	perfect
1	1	547.158	1264.35	28.4211	2	2	4	1	1	3	4	1	perfect
1	1	548.068	1516.19	28.4103	3	2	4	3	3	2	3	4	perfect
1	1	564.784	1183.67	28.304	3	4	2	4	2	3	3	1	perfect
1	1	565.933	1443.4	28.3	3	4	3	2	3	2	3	4	perfect
1	1	591.969	635.99	28.125	2	2	4	1	1	3	4	1	perfect
1	1	606.32	536.74	28.58	3	3	2	4	3	4	1	2	perfect
1	1	612.959	1522.04	28.6598	2	4	4	1	1	4	1	3	perfect
1	1	622.388	655.763	28.5125	4	1	3	4	2	4	1	3	perfect
1	1	660.264	1901.72	28.4151	4	1	3	4	2	4	1	3	perfect
1	1	661.782	733.345	28.2	2	4	4	1	1	4	1	3	perfect
1	1	666.585	599.8	28.3538	2	2	4	1	1	3	4	1	perfect
1	1	692.443	1559.05	28.2785	2	4	3	1	1	2	1	2	perfect
1	1	706.693	518.5	28.3523	3	2	4	1	2	3	3	4	perfect
1	1	722.014	1572.7	28.589	1	2	4	1	4	4	1	3	perfect
1	1	794.442	1018.77	28.5962	2	4	4	1	1	4	1	3	perfect
1	1	793.967	856.361	28.6066	2	4	4	1	1	4	1	3	perfect
1	1	846.596	958.11	28.5294	2	4	3	1	1	2	1	2	perfect
1	1	851.673	1059.35	28.3628	2	4	4	1	1	4	1	3	perfect
1	1	893.673	1056.13	28.4423	2	4	4	1	1	4	1	3	perfect
1	1	895	1000.12	28.2584	2	4	4	1	1	4	1	3	perfect
1	1	901.5	1059.69	28.4444	2	4	4	1	1	4	1	3	perfect
1	1	912.91	948.522	28.209	4	2	3	3	2	1	1	2	perfect
1	1	932.223	1396.48	28.165	3	4	3	3	4	4	2	1	perfect
1	1	934.227	1141.05	28.2	1	2	4	1	4	4	1	3	perfect
1	1	992.87	1474.12	28.43	3	3	4	2	1	4	3	4	perfect
1	1	998.77	969.678	28.4138	3	4	2	4	2	3	3	1	perfect
1	1	1023.79	1053.98	28.1111	1	1	4	2	1	3	2	4	perfect
1	1	1027.2	978.188	28.5781	3	3	2	4	3	4	1	2	perfect
1	1	1040.38	570.368	28.5921	3	2	4	1	2	3	3	4	perfect
1	1	1059.97	860.222	28.2361	2	4	4	1	1	4	1	3	perfect
1	1	1092.61	1119.3	28.4565	2	1	3	4	2	1	2	3	perfect
1	1	1094.74	1267	28.141	3	2	3	4	2	4	3	1	perfect
1	1	1099.07	1386.65	28.4745	4	4	1	4	1	1	4	1	perfect
1	1	1108.1	952.26	28.5325	2	4	4	1	1	4	1	3	perfect
1	1	1114.23	843.574	28.4426	4	4	3	1	3	2	3	2	perfect
1	1	1121.84	1456.9	28.1552	3	2	3	4	2	4	3	1	perfect
1	1	1182.29	1741.42	28.4	3	2	3	4	2	4	3	1	perfect
1	1	1218.04	868.946	28.4464	3	4	4	2	2	3	1	1	perfect
1	1	1224.35	652.07	28.507	3	4	2	4	2	3	3	1	perfect
1	1	1267.2	1133.97	28.4225	3	4	3	3	4	4	2	1	perfect
1	1	157.827	851.667	28.9067	2	1	3	4	2	1	2	3	perfect
1	1	234.853	1785.77	29.0345	1	4	1	3	4	2	4	3	perfect
1	1	240.836	1275.97	28.9403	3	2	3	4	2	4	3	1	perfect
1	1	241.769	541.5	28.8077	3	2	3	4	2	4	3	1	perfect
1	1	245.949	1580.47	28.678	2	2	1	3	3	4	1	4	perfect
1	1	246.57	1746.75	28.8512	2	2	4	1	1	3	4	1	perfect
1	1	249.88	1770.83	28.759	2	2	1	3	3	4	1	4	perfect
1	1	256.366	1128.24	28.6829	1	2	4	1	4	4	1	3	perfect
1	1	258.115	525.538	29	2	2	4	1	1	3	4	1	perfect
1	1	261.154	1689.08	28.8462	2	2	1	3	3	4	1	4	perfect
1	1	262.343	1576.04	28.7745	3	3	2	4	3	4	1	2	perfect
1	1	262.795	492.277	28.8072	1	1	4	2	1	3	2	4	perfect
1	1	263.534	1373.5	28.875	1	4	2	1	1	2	3	2	perfect
1	1	273.496	549.574	28.713	4	1	3	4	2	4	1	3	perfect
1	1	278.493	1626.85	28.7015	2	1	4	3	4	3	2	3	perfect
1	1	279.023	1699.65	28.8077	2	2	1	3	3	4	1	4	perfect
1	1	282.455	1771.56	28.8393	2	2	1	3	3	4	1	4	perfect
1	1	285.835	1256.41	28.8354	3	2	3	4	2	4	3	1	perfect
1	1	285.854	1317.87	28.7561	2	2	4	1	1	3	4	1	perfect
1	1	286.934	1762.39	28.9016	2	1	3	4	2	1	2	3	perfect
1	1	290.584	504.442	28.8052	3	3	2	4	3	4	1	2	perfect
1	1	292.026	1390.87	28.9868	2	2	4	1	1	3	4	1	perfect
1	1	291.598	1793.8	28.5	2	4	3	1	1	2	1	2	perfect
1	1	301.83	1382.26	28.9681	2	1	3	4	2	1	2	3	perfect
1	1	305.847	1231.88	28.9831	4	2	3	3	2	1	1	2	perfect
1	1	310.387	1125.97	28.7097	2	2	4	1	1	3	4	1	perfect
1	1	309.822	1764.29	28.8082	3	4	4	2	2	3	1	1	perfect
1	1	310.477	1886.48	28.9318	2	2	1	3	3	4	1	4	perfect
1	1	327.347	1649.72	28.8056	4	1	3	4	2	4	1	3	perfect
1	1	330.667	1588.67	28.8333	4	1	3	4	2	4	1	3	perfect
1	1	333.211	1682.42	28.9123	2	2	4	1	1	3	4	1	perfect
1	1	334.741	1830.45	29.2155	3	3	2	4	3	4	1	2	perfect
1	1	342.367	1684.29	28.8228	2	2	1	3	3	4	1	4	perfect
1	1	344.392	1028.53	28.8481	4	3	1	2	2	3	4	1	perfect
1	1	351.082	689.945	28.8636	3	4	2	4	2	3	3	1	perfect
1	1	350.825	735.398	28.835	3	4	2	4	2	3	3	1	perfect
1	1	353.721	1246.29	28.7326	3	3	2	4	3	4	1	2	perfect
1	1	353.918	1276.22	28.898	2	2	1	3	3	4	1	4	perfect
1	1	357.305	654.158	28.7158	2	1	4	3	4	3	2	3	perfect
1	1	362.064	733.859	28.7949	2	2	1	3	3	4	1	4	perfect
1	1	363.407	1963.86	29.0169	2	2	1	3	3	4	1	4	perfect
1	1	364.491	1756.29	28.6182	2	4	4	1	1	4	1	3	perfect
1	1	368.216	1543.47	28.7297	2	4	4	1	1	4	1	3	perfect
1	1	367.868	1713.6	29.0566	2	4	4	1	1	4	1	3	perfect
1	1	369.826	1767.04	28.7826	3	2	4	1	2	3	3	4	perfect
1	1	375.919	1986.76	28.7027	2	2	1	3	3	4	1	4	perfect
1	1	377.426	1019.74	28.9802	2	2	1	3	3	4	1	4	perfect
1	1	383.822	1050.11	28.5545	3	4	2	4	2	3	3	1	perfect
1	1	389.044	1725.62	28.4444	2	4	4	1	1	4	1	3	perfect
1	1	389.444	722.298	28.6532	2	1	1	2	3	4	4	1	perfect
1	1	395.75	736.125	28.525	2	4	4	1	1	4	1	3	perfect
1	1	398.442	1503.96	28.7522	2	4	4	1	1	4	1	3	perfect
1	1	399.418	1941.84	29.0364	2	2	1	3	3	4	1	4	perfect
1	1	402.095	662.012	28.9524	4	1	3	4	2	4	1	3	perfect
1	1	409.604	714.887	28.7642	3	3	2	4	3	4	1	2	perfect
1	1	412.128	1880.55	28.617	3	3	2	4	3	4	1	2	perfect
1	1	414.64	469.2	28.96	2	2	4	1	1	3	4	1	perfect
1	1	419.072	1768.87	28.5904	3	3	2	4	3	4	1	2	perfect
1	1	421.436	1598.36	28.6923	3	3	2	4	3	4	1	2	perfect
1	1	423.042	765.885	28.5104	3	2	4	1	2	3	3	4	perfect
1	1	425.25	1505.88	28.8438	2	4	3	1	1	2	1	2	perfect
1	1	432.312	1931.75	28.6042	3	4	2	4	2	3	3	1	perfect
1	1	433.833	1780.66	28.9386	4	3	1	2	2	3	4	1	perfect
1	1	442.453	1949.05	28.9531	4	4	3	4	4	1	3	3	perfect
1	1	444.154	125.179	28.9231	3	2	2	3	1	1	4	4	perfect
1	1	447.393	1483.8	28.7303	2	4	4	1	1	4	1	3	perfect
1	1	448.094	1318.29	28.7765	3	2	4	3	3	2	3	4	perfect
1	1	450.41	1954.2	29.0492	2	2	1	3	3	4	1	4	perfect
1	1	454.202	1215.52	28.7128	4	2	4	3	1	3	2	3	perfect
1	1	460.177	1000.06	28.8481	3	3	2	4	3	4	1	2	perfect
1	1	466.464	1135.79	28.625	3	3	4	2	1	4	3	4	perfect
1	1	475.484	1114.58	28.6613	4	2	3	3	2	1	1	2	perfect
1	1	475.756	1597.39	28.5366	3	2	4	3	3	2	3	4	perfect
1	1	480.939	1415.43	28.6939	3	3	2	4	3	4	1	2	perfect
1	1	486.1	1303.17	28.5	2	1	1	4	2	3	1	4	perfect
1	1	490.277	1226.72	28.6915	4	2	1	1	3	4	2	3	perfect
1	1	498.5	1376.3	28.7444	3	4	2	4	2	3	3	1	perfect
1	1	505.393	1190.69	28.9732	4	1	3	4	2	4	1	3	perfect
1	1	536.302	1450.53	29.093	2	1	1	2	3	4	4	1	perfect
1	1	536.973	1274.94	28.9643	4	3	1	2	2	3	4	1	perfect
1	1	548.222	512.028	28.875	2	1	1	2	3	4	4	1	perfect
1	1	553.938	720.021	28.7812	4	4	3	4	4	1	3	3	perfect
1	1	556.189	1796.35	29.1622	3	3	2	4	3	4	1	2	perfect
1	1	558.378	734.767	28.8889	4	4	2	1	1	3	4	1	perfect
1	1	559.857	1657.35	28.7473	4	3	1	2	2	3	4	1	perfect
1	1	565.129	1288.48	28.6452	2	4	3	1	1	2	1	2	perfect
1	1	575.842	511.105	28.5789	3	3	2	4	3	4	1	2	perfect
1	1	580.42	1109.65	28.7654	2	4	4	1	1	4	1	3	perfect
1	1	582.303	686.861	29.1639	2	2	1	3	3	4	1	4	perfect
1	1	582.614	1162.41	28.6364	4	3	1	2	2	3	4	1	perfect
1	1	585.453	1661.74	28.8113	4	2	3	3	2	1	1	2	perfect
1	1	597.5	1034.02	28.9375	2	4	4	1	1	4	1	3	perfect
1	1	598.46	1432.26	28.56	3	2	3	4	2	4	3	1	perfect
1	1	603.746	1201.84	28.7015	3	4	2	4	2	3	3	1	perfect
1	1	614.827	1098.15	29.0247	2	4	4	1	1	4	1	3	perfect
1	1	634.606	813.576	28.5758	3	4	3	2	3	2	3	4	perfect
1	1	636.338	1448.47	28.8378	4	3	1	2	2	3	4	1	perfect
1	1	639.101	1970.72	28.8716	2	1	4	3	4	3	2	3	perfect
1	1	644.39	927.351	28.7662	2	4	4	1	1	4	1	3	perfect
1	1	645.75	177.639	28.8889	2	4	4	1	1	4	1	3	perfect
1	1	647.528	911.387	28.6509	2	2	4	1	1	3	4	1	perfect
1	1	647.602	1413.75	28.7229	2	4	4	1	1	4	1	3	perfect
1	1	654	1238.53	28.9661	2	1	3	4	2	1	2	3	perfect
1	1	653.692	1293.58	28.75	3	4	3	2	1	4	4	3	perfect
1	1	668.291	941.545	28.6	2	2	4	1	1	3	4	1	perfect
1	1	686.029	1259.06	28.6765	2	2	4	1	1	3	4	1	perfect
1	1	688.677	1801.78	28.4308	3	3	2	4	3	4	1	2	perfect
1	1	695.902	1431.37	28.9024	2	4	4	1	1	4	1	3	perfect
1	1	700.255	1121.55	28.7843	2	4	4	1	1	4	1	3	perfect
1	1	711.5	761.852	28.963	2	2	4	1	1	3	4	1	perfect
1	1	717.651	1329.9	28.7431	2	1	3	4	2	1	2	3	perfect
1	1	730.508	1046.44	28.7143	4	3	1	2	2	3	4	1	perfect
1	1	731.667	406.583	28.9167	2	1	3	4	2	1	2	3	perfect
1	1	734.833	1410.17	28.7778	4	2	3	3	2	1	1	2	perfect
1	1	735.975	268.425	28.8	3	2	3	4	2	4	3	1	perfect
1	1	736.903	1522.81	28.9355	1	1	4	2	1	3	2	4	perfect
1	1	737.667	666.091	28.6667	3	3	2	4	3	4	1	2	perfect
1	1	745.733	204.85	28.95	2	2	4	3	2	3	1	3	perfect
1	1	750.348	978.145	28.5652	2	4	4	1	1	4	1	3	perfect
1	1	754.212	1774.03	28.5455	3	4	2	4	2	3	3	1	perfect
1	1	755.467	1344.64	28.9111	3	3	4	2	1	4	3	4	perfect
1	1	758.846	1913.88	28.9327	3	3	4	2	1	4	3	4	perfect
1	1	769.043	1023.72	28.8261	2	4	4	1	1	4	1	3	perfect
1	1	774.029	1068.32	28.5147	2	4	4	1	1	4	1	3	perfect
1	1	781.217	1340.89	28.7391	3	3	2	4	3	4	1	2	perfect
1	1	782.95	1233.41	28.7143	4	2	3	3	2	1	1	2	perfect
1	1	784.274	1800.74	28.6027	4	2	3	3	2	1	1	2	perfect
1	1	789.677	1497.44	28.8226	3	3	2	4	3	4	1	2	perfect
1	1	792.385	1080.82	28.6154	4	3	1	2	2	3	4	1	perfect
1	1	800.442	844.116	28.5349	2	4	4	1	1	4	1	3	perfect
1	1	803.645	1205.19	28.6774	3	3	2	4	3	4	1	2	perfect
1	1	810.083	158.694	28.8611	2	2	4	1	1	3	4	1	perfect
1	1	812.641	1214.51	28.7692	2	1	1	2	3	4	4	1	perfect
1	1	824.074	1483.98	28.4316	2	2	4	1	1	3	4	1	perfect
1	1	835.846	1323.56	28.6667	3	2	2	1	3	2	4	3	perfect
1	1	837.696	1383.85	28.7215	2	2	4	1	1	3	4	1	perfect
1	1	846.736	1509.16	28.7582	2	1	3	4	2	1	2	3	perfect
1	1	847.929	1844.07	28.898	3	4	2	4	2	3	3	1	perfect
1	1	859.92	458.575	28.9425	3	3	2	4	3	4	1	2	perfect
1	1	863.339	767.855	28.7419	3	4	3	2	3	2	3	4	perfect
1	1	866.44	380.66	28.88	3	2	4	1	2	3	3	4	perfect
1	1	868.58	509.478	29.0725	2	1	3	4	2	1	2	3	perfect
1	1	873.353	928.275	28.902	2	1	3	4	2	1	2	3	perfect
1	1	900.802	1676.6	28.9091	2	3	3	4	4	2	3	3	perfect
1	1	918.037	1483.74	28.8025	4	4	2	1	1	3	4	1	perfect
1	1	922.021	684.511	29.0851	3	3	2	4	3	4	1	2	perfect
1	1	922.361	1613.9	28.6393	4	3	2	4	1	4	1	3	perfect
1	1	923.094	1574.83	28.7031	2	2	1	3	3	4	1	4	perfect
1	1	924.979	1618.49	28.5106	2	2	4	1	1	3	4	1	perfect
1	1	931.087	1001.37	28.5906	3	3	2	4	3	4	1	2	perfect
1	1	937.176	439.906	28.9882	2	2	1	3	3	4	1	4	perfect
1	1	948.219	1437.22	28.7188	2	4	3	1	1	2	1	2	perfect
1	1	970.576	1514.3	29.184	2	1	3	4	2	1	2	3	perfect
1	1	974.129	1497.94	28.5806	3	4	2	4	2	3	3	1	perfect
1	1	977.316	463.754	28.8772	3	2	3	4	2	4	3	1	perfect
1	1	983.429	891.81	28.8413	2	2	4	1	1	3	4	1	perfect
1	1	985.034	632.966	28.6966	2	2	4	1	1	3	4	1	perfect
1	1	988.656	939.375	28.75	4	3	2	1	1	4	3	4	perfect
1	1	991.286	462.69	28.6429	3	2	4	1	2	3	3	4	perfect
1	1	1000.02	1048.64	28.5532	1	3	1	3	2	4	2	4	perfect
1	1	1000.64	932.167	29.1759	2	1	3	4	2	1	2	3	perfect
1	1	1007.92	1647.77	28.9359	3	2	3	4	2	4	3	1	perfect
1	1	1010.51	712.091	28.6023	3	4	2	4	2	3	3	1	perfect
1	1	1010.52	756.548	28.8904	2	2	4	1	1	3	4	1	perfect
1	1	1020.32	534.052	28.9688	3	2	4	1	2	3	3	4	perfect
1	1	1022.79	904.096	28.617	3	3	2	4	3	4	1	2	perfect
1	1	1023.77	808.867	28.9	4	4	2	4	3	1	1	3	perfect
1	1	1024.35	817.815	28.5741	4	2	3	3	2	1	1	2	perfect
1	1	1026.43	893.203	28.7848	4	4	3	3	4	2	1	1	perfect
1	1	1025.97	1460.09	28.8077	2	2	1	3	3	4	1	4	perfect
1	1	1043.52	1860.43	28.7727	2	4	4	1	1	4	1	3	perfect
1	1	1066.73	636.859	28.7183	3	4	2	4	2	3	3	1	perfect
1	1	1069.44	743.403	28.7917	4	2	3	3	2	1	1	2	perfect
1	1	1074.39	1112.11	28.807	2	2	4	1	1	3	4	1	perfect
1	1	1076.09	1479.13	28.8	3	4	2	4	2	3	3	1	perfect
1	1	1096.91	845.152	29.0303	3	4	3	2	3	2	3	4	perfect
1	1	1104.81	1060.39	28.8916	1	1	4	2	1	3	2	4	perfect
1	1	1108.05	892.902	28.8293	1	1	4	2	1	3	2	4	perfect
1	1	1126.84	1702.73	28.7789	2	1	3	4	2	1	2	3	perfect
1	1	1139.5	1738.5	28.9583	2	2	1	3	3	4	1	4	perfect
1	1	1138.8	1785.57	28.6522	2	2	4	1	1	3	4	1	perfect
1	1	1153.13	1075.08	28.6122	3	4	2	4	2	3	3	1	perfect
1	1	1165.57	997.739	28.5435	2	4	4	1	1	4	1	3	perfect
1	1	1180.52	1651.72	28.3913	3	2	3	4	2	4	3	1	perfect
1	1	1189.26	1698.37	28.6279	3	2	3	4	2	4	3	1	perfect
1	1	1194.46	607.875	28.6964	4	2	3	3	2	1	1	2	perfect
1	1	1199.43	818.37	28.8889	3	2	4	1	2	3	3	4	perfect
1	1	1208.03	399.864	28.7045	4	2	3	3	2	1	1	2	perfect
1	1	1207.62	1707.22	28.8219	1	1	4	2	1	3	2	4	perfect
1	1	1278.14	898.127	28.7465	2	4	4	1	1	4	1	3	perfect
1	1	1325.09	1268.1	28.7971	2	3	3	4	4	2	3	3	perfect
1	1	1381	669.033	28.7667	3	4	4	2	2	3	1	1	perfect
1	1	128.675	1383.78	29.325	4	2	3	3	2	1	1	2	perfect
1	1	130.357	1694.2	29.1607	4	2	3	3	2	1	1	2	perfect
1	1	190.946	1117.31	29.4865	2	1	3	4	2	1	2	3	perfect
1	1	235.464	1322.64	29.0435	2	1	1	2	3	4	4	1	perfect
1	1	235.567	1764.24	29.194	2	2	4	3	2	3	1	3	perfect
1	1	238.926	529.426	29.3519	4	4	2	4	3	1	1	3	perfect
1	1	241.33	1119.48	29.0957	4	3	2	4	1	4	1	3	perfect
1	1	247.179	1397.31	28.9405	4	2	3	3	2	1	1	2	perfect
1	1	248.925	562.875	29.425	4	4	2	1	1	3	4	1	perfect
1	1	264.627	1177.31	29.0455	3	2	4	1	2	3	3	4	perfect
1	1	266.65	1400.17	28.975	2	2	4	1	1	3	4	1	perfect
1	1	269.265	1449.92	29.0408	4	2	3	3	2	1	1	2	perfect
1	1	272.176	729.62	29.1852	3	1	4	2	1	4	4	1	perfect
1	1	273.471	1650.88	29.4774	4	2	1	1	3	4	2	3	perfect
1	1	277.864	485.818	29.1667	2	2	4	1	1	3	4	1	perfect
1	1	279.086	523.2	29.1619	2	4	3	1	1	2	1	2	perfect
1	1	278.684	1269.76	28.7632	3	4	2	4	2	3	3	1	perfect
1	1	281.191	1616.68	29.1915	3	2	4	3	3	2	3	4	perfect
1	1	282.567	1493.22	29.2	2	2	4	1	1	3	4	1	perfect
1	1	281.901	1655.01	29.6139	2	4	3	1	1	2	1	2	perfect
1	1	284.37	1270.56	29.463	2	4	4	1	1	4	1	3	perfect
1	1	286.061	1336.13	29.0101	2	3	3	4	4	2	3	3	perfect
1	1	287.03	1431.55	28.9091	2	1	3	4	2	1	2	3	perfect
1	1	298.529	1260.07	29.2721	4	2	3	3	2	1	1	2	perfect
1	1	301.654	1240.83	29.3458	2	2	1	3	3	4	1	4	perfect
1	1	304.753	1435.55	29.0822	2	2	1	3	3	4	1	4	perfect
1	1	311.444	1092.64	29.1222	4	4	2	1	1	3	4	1	perfect
1	1	314.149	1103.23	29.0426	2	2	4	1	1	3	4	1	perfect
1	1	317.707	1865.09	29.2414	2	2	4	1	1	3	4	1	perfect
1	1	323.167	722.722	28.9444	2	2	1	3	3	4	1	4	perfect
1	1	328.903	1888.23	29.0645	3	3	2	4	3	4	1	2	perfect
1	1	335.615	1946.31	29.2308	2	2	4	1	1	3	4	1	perfect
1	1	337.671	1869.2	29.8537	3	3	2	4	3	4	1	2	perfect
1	1	341.118	1917.14	29.3294	3	4	2	4	2	3	3	1	perfect
1	1	348.265	675.098	29.0882	4	1	3	4	2	4	1	3	perfect
1	1	348.323	1120.96	29.3333	3	3	2	4	3	4	1	2	perfect
1	1	347.739	1349.27	29.0795	3	3	2	4	3	4	1	2	perfect
1	1	355.5	1606.9	29.1	2	1	1	2	3	4	4	1	perfect
1	1	357.699	1229.8	28.7952	3	2	3	4	2	4	3	1	perfect
1	1	363.203	551.316	29.3165	3	2	3	4	2	4	3	1	perfect
1	1	366.565	688.713	29.5556	2	4	3	1	1	2	1	2	perfect
1	1	367.329	1696.48	28.7808	4	3	1	2	2	3	4	1	perfect
1	1	367.324	1951.73	29.2162	2	2	1	3	3	4	1	4	perfect
1	1	368.25	930.875	29.2917	2	2	4	1	1	3	4	1	perfect
1	1	367.854	1023.9	29.0312	4	3	1	2	2	3	4	1	perfect
1	1	371.418	921.03	29.0299	2	2	4	1	1	3	4	1	perfect
1	1	374.992	882.943	29.2602	2	4	3	4	4	3	1	3	perfect
1	1	391.171	1934.21	29.1711	2	2	1	3	3	4	1	4	perfect
1	1	392.103	694.862	29.3621	3	3	4	2	1	4	3	4	perfect
1	1	393.85	471.7	29.1167	2	1	4	3	4	3	2	3	perfect
1	1	397.532	1626.6	29.2128	2	2	1	3	3	4	1	4	perfect
1	1	397.623	1909.16	29.3117	3	4	2	4	2	3	3	1	perfect
1	1	398.897	1272.33	28.8718	2	2	4	1	1	3	4	1	perfect
1	1	401.115	1763.32	29.3974	3	2	3	4	2	4	3	1	perfect
1	1	403.37	891.91	29.43	3	2	3	4	2	4	3	1	perfect
1	1	404.734	1051.06	29.2785	2	2	4	1	1	3	4	1	perfect
1	1	407.707	1764.51	29.4268	3	2	3	4	2	4	3	1	perfect
1	1	420.818	1901.14	28.9091	4	2	3	3	2	1	1	2	perfect
1	1	422.014	1885.01	29.0274	3	3	2	4	3	4	1	2	perfect
1	1	425.915	1868.22	29.1463	1	2	4	1	4	4	1	3	perfect
1	1	432.091	814.364	29	3	4	3	2	3	2	3	4	perfect
1	1	441.75	1936.13	29.1167	2	2	1	3	3	4	1	4	perfect
1	1	452.929	473.871	29.1765	4	1	3	4	2	4	1	3	perfect
1	1	462.194	1164.83	29.1528	3	3	2	4	3	4	1	2	perfect
1	1	462.243	1847.95	29.3243	2	4	4	1	1	4	1	3	perfect
1	1	472.415	737.463	29.1463	4	2	3	3	2	1	1	2	perfect
1	1	474.902	728	29.2195	3	3	2	4	3	4	1	2	perfect
1	1	477.226	1204.23	29.0323	2	1	3	4	2	1	2	3	perfect
1	1	479.906	882.875	29.125	3	2	3	4	2	4	3	1	perfect
1	1	482.532	831.613	29.3226	2	1	1	2	3	4	4	1	perfect
1	1	482.148	1279.57	29.0783	3	3	2	4	3	4	1	2	perfect
1	1	486.079	739.032	29.2222	4	1	3	4	2	4	1	3	perfect
1	1	491.496	597.638	29.1102	4	2	4	3	1	3	2	3	perfect
1	1	492.081	1389.99	29.6577	4	4	3	4	4	1	3	3	perfect
1	1	502.633	472.7	28.8667	3	2	4	1	2	3	3	4	perfect
1	1	502.815	1386.35	28.8913	2	2	4	1	1	3	4	1	perfect
1	1	507.133	396.978	29.4	3	1	4	2	1	4	4	1	perfect
1	1	508.5	1241.96	29.0426	2	1	3	4	2	1	2	3	perfect
1	1	510.314	1224.65	29.451	2	3	3	4	4	2	3	3	perfect
1	1	511.157	899.926	29.6942	1	1	4	2	1	3	2	4	perfect
1	1	519.531	805.156	29.2188	1	3	1	3	2	4	2	4	perfect
1	1	519.66	600.34	29.1698	1	3	2	3	2	4	4	3	perfect
1	1	519.8	1887.95	29.1818	4	2	3	3	2	1	1	2	perfect
1	1	526	1741.9	29.1333	3	2	4	1	2	3	3	4	perfect
1	1	533.933	710.356	29.2889	3	3	2	4	3	4	1	2	perfect
1	1	536.857	1790.02	29.2041	2	4	3	1	1	2	1	2	perfect
1	1	544	692.339	29.0847	2	2	4	1	1	3	4	1	perfect
1	1	547.75	671.83	29.3839	2	2	4	1	1	3	4	1	perfect
1	1	548.427	1753.25	29.68	2	1	3	4	2	1	2	3	perfect
1	1	553.34	1771.53	29.5773	3	4	2	4	2	3	3	1	perfect
1	1	560.667	1798.18	29.3333	3	3	2	4	3	4	1	2	perfect
1	1	577.198	86.358	29.4198	2	1	4	3	4	3	2	3	perfect
1	1	579.236	223.309	29.2182	2	4	4	1	1	4	1	3	perfect
1	1	577.754	1508.97	29.6949	2	1	1	2	3	4	4	1	perfect
1	1	588.817	721.95	29.575	2	2	1	3	3	4	1	4	perfect
1	1	591.832	609.673	29.0531	3	4	3	3	4	4	2	1	perfect
1	1	601.5	1421.78	29.2609	4	4	2	1	1	3	4	1	perfect
1	1	612.101	218.873	29.2658	3	3	2	4	3	4	1	2	perfect
1	1	612	1212	28.6829	3	2	2	3	1	1	4	4	perfect
1	1	626.21	170.71	29.3387	3	2	3	4	2	4	3	1	perfect
1	1	629.588	1144.97	29.1176	3	1	3	4	2	2	3	4	perfect
1	1	635.51	1815.24	29.1875	4	1	4	3	3	2	2	1	perfect
1	1	637.438	1525.67	29.375	2	2	4	1	1	3	4	1	perfect
1	1	643.213	192.197	29.3934	3	2	3	4	2	4	3	1	perfect
1	1	648.845	149.268	29.1127	3	2	4	1	2	3	3	4	perfect
1	1	651.283	1512.49	29.6415	3	1	4	2	1	4	4	1	perfect
1	1	654.943	351.5	29.3868	4	2	3	3	2	1	1	2	perfect
1	1	655.477	1909.5	29.2045	4	2	3	3	2	1	1	2	perfect
1	1	676.713	1236.29	28.9167	2	2	4	1	1	3	4	1	perfect
1	1	683.927	829.683	29.1463	2	1	3	4	2	1	2	3	perfect
1	1	685.197	345.169	29	4	1	3	4	2	4	1	3	perfect
1	1	686.628	316.698	29.093	2	4	4	1	1	4	1	3	perfect
1	1	698.6	1511	29.05	4	1	3	4	2	4	1	3	perfect
1	1	704.625	350.75	29.225	2	2	1	3	3	4	1	4	perfect
1	1	713.724	198.857	29.2755	4	4	2	1	1	3	4	1	perfect
1	1	717.908	1522.38	29.4082	3	2	4	1	2	3	3	4	perfect
1	1	725.973	1089.99	29.1802	4	3	1	2	2	3	4	1	perfect
1	1	726.687	153.602	29.494	2	2	1	3	3	4	1	4	perfect
1	1	727.031	1518.06	29.3125	1	1	4	2	1	3	2	4	perfect
1	1	730.578	1354.47	29.4	3	3	4	2	1	4	3	4	perfect
1	1	744.076	1101.97	29.2286	4	3	1	2	2	3	4	1	perfect
1	1	762.962	1369.89	29.0127	3	3	2	4	3	4	1	2	perfect
1	1	766.442	1862.93	29.2326	3	1	4	2	1	4	4	1	perfect
1	1	769.014	369.843	28.9714	3	4	3	3	4	4	2	1	perfect
1	1	771.045	337.894	29.2576	2	2	4	1	1	3	4	1	perfect
1	1	771.958	660.556	29.0833	3	3	2	4	3	4	1	2	perfect
1	1	773.706	1109.4	29.2059	2	4	4	1	1	4	1	3	perfect
1	1	776.481	1354.18	29.3247	2	2	1	3	3	4	1	4	perfect
1	1	777	940.688	28.9375	4	2	1	1	3	4	2	3	perfect
1	1	779.833	1188.29	29.1818	2	2	4	1	1	3	4	1	perfect
1	1	779.686	1315.99	28.7857	3	4	2	4	2	3	3	1	perfect
1	1	781.968	974.794	28.6349	2	4	4	1	1	4	1	3	perfect
1	1	784.169	1406.31	29.0986	2	1	1	2	3	4	4	1	perfect
1	1	787.875	1070.36	28.9375	2	4	4	1	1	4	1	3	perfect
1	1	790.111	285.139	29	4	2	3	3	2	1	1	2	perfect
1	1	791.733	960.022	29.0444	2	4	4	1	1	4	1	3	perfect
1	1	807.496	1125.09	29.4109	4	4	3	3	4	2	1	1	perfect
1	1	810.288	1925.97	29.1918	3	2	2	3	1	1	4	4	perfect
1	1	823.049	134.866	29.561	4	2	4	3	1	3	2	3	perfect
1	1	825.959	1713.66	28.973	3	2	3	4	2	4	3	1	perfect
1	1	833.213	1357.19	29.3361	2	4	3	1	1	2	1	2	perfect
1	1	841.4	1273.13	29.0222	2	4	4	1	1	4	1	3	perfect
1	1	853.677	1345.49	29.1212	2	2	1	3	3	4	1	4	perfect
1	1	854.588	674.5	28.3235	3	4	3	3	4	4	2	1	perfect
1	1	860.8	940.35	29.3375	2	4	4	1	1	4	1	3	perfect
1	1	871.149	1436.24	29.2447	2	2	1	3	3	4	1	4	perfect
1	1	877.767	1449.73	29.5111	2	2	4	1	1	3	4	1	perfect
1	1	879.838	787.419	28.7838	4	3	1	2	2	3	4	1	perfect
1	1	884.828	636.431	28.8621	1	1	4	2	1	3	2	4	perfect
1	1	885.41	864.048	29.0241	2	1	1	2	3	4	4	1	perfect
1	1	889.797	634.101	28.6582	2	2	1	3	3	4	1	4	perfect
1	1	893.948	945.948	28.8571	3	3	2	4	3	4	1	2	perfect
1	1	897.569	1489.57	29.0588	2	1	3	4	2	1	2	3	perfect
1	1	903.725	1023.92	29.2157	3	1	4	2	1	4	4	1	perfect
1	1	909.88	1038.66	28.7065	2	4	4	1	1	4	1	3	perfect
1	1	909.312	1092.99	29.4203	1	2	4	1	4	4	1	3	perfect
1	1	915.15	416.15	29.4766	1	1	4	2	1	3	2	4	perfect
1	1	919.551	1535.06	28.898	3	3	2	4	3	4	1	2	perfect
1	1	929.204	1595.22	29.4757	2	2	4	1	1	3	4	1	perfect
1	1	929.604	1601.31	29.1042	2	2	1	3	3	4	1	4	perfect
1	1	931.033	893.333	29.0667	1	1	4	2	1	3	2	4	perfect
1	1	933.105	1102.71	29.0789	3	4	3	3	4	4	2	1	perfect
1	1	935.835	1042.43	29.7767	4	4	3	4	4	1	3	3	perfect
1	1	937.825	1126.42	28.8596	3	2	3	4	2	4	3	1	perfect
1	1	941.126	472.184	29.6214	1	1	4	2	1	3	2	4	perfect
1	1	940.869	250.754	28.8197	3	2	3	4	2	4	3	1	perfect
1	1	943.902	1719.24	29.049	1	2	4	3	2	1	3	4	perfect
1	1	948.507	1476.64	29.1867	2	2	1	3	3	4	1	4	perfect
1	1	958.021	1072.19	29.1368	2	1	4	3	4	3	2	3	perfect
1	1	961.091	490.727	29.2273	3	2	3	4	2	4	3	1	perfect
1	1	962.763	848.895	29	3	3	2	4	3	4	1	2	perfect
1	1	965.8	1452.28	29.24	4	2	3	3	2	1	1	2	perfect
1	1	970.089	362.821	29.25	4	2	3	3	2	1	1	2	perfect
1	1	973.028	954.11	29.0183	3	3	2	4	3	4	1	2	perfect
1	1	975.101	1127.17	28.9326	4	3	2	4	1	4	1	3	perfect
1	1	976.989	448.463	28.8211	1	4	1	3	4	3	2	2	perfect
1	1	979.037	869.074	29.284	3	4	2	4	2	3	3	1	perfect
1	1	982.468	593.681	29.0957	3	4	2	4	2	3	3	1	perfect
1	1	993.04	945.7	29.16	3	3	2	4	3	4	1	2	perfect
1	1	994.861	553.738	29.3115	4	4	3	1	3	2	3	2	perfect
1	1	995.515	1455.59	29.4851	3	3	2	4	3	4	1	2	perfect
1	1	995.719	737	28.9844	4	3	2	4	1	4	1	3	perfect
1	1	1002.92	234.375	29.0938	2	4	4	1	1	4	1	3	perfect
1	1	1005.89	220.11	29.0548	4	1	3	4	2	4	1	3	perfect
1	1	1008.34	1072.81	29.4625	2	2	1	3	3	4	1	4	perfect
1	1	1012.8	1855.34	29.2571	2	2	4	1	1	3	4	1	perfect
1	1	1014.21	428.94	29.5	4	4	3	1	3	2	3	2	perfect
1	1	1015.73	636.469	28.9531	3	2	4	1	2	3	3	4	perfect
1	1	1019.61	602.235	28.6078	3	2	4	1	2	3	3	4	perfect
1	1	1022.22	651.58	28.963	3	3	2	4	3	4	1	2	perfect
1	1	1031	577.136	29.0909	3	2	4	1	2	3	3	4	perfect
1	1	1033.32	1078.3	29.1351	3	3	2	4	3	4	1	2	perfect
1	1	1038	632.455	28.9636	2	2	1	3	3	4	1	4	perfect
1	1	1037.73	730.591	28.8636	3	3	2	4	3	4	1	2	perfect
1	1	1039.6	492.644	29.0667	3	2	4	1	2	3	3	4	perfect
1	1	1040.2	661.477	29.0682	2	2	1	3	3	4	1	4	perfect
1	1	1040.91	472.557	28.9714	2	4	4	1	1	4	1	3	perfect
1	1	1043.21	882.561	29.3158	2	2	4	1	1	3	4	1	perfect
1	1	1045.71	520.774	29.129	4	4	3	1	3	2	3	2	perfect
1	1	1045.92	1843.51	29.1961	2	4	4	1	1	4	1	3	perfect
1	1	1047.14	749.76	29.12	4	4	2	1	1	3	4	1	perfect
1	1	1048.38	1079.38	29.05	3	2	3	4	2	4	3	1	perfect
1	1	1049	760.432	29.1081	2	2	4	1	1	3	4	1	perfect
1	1	1053.89	576.539	29.4342	3	1	3	4	2	2	3	4	perfect
1	1	1059.09	1691.47	29.5985	2	1	1	2	3	4	4	1	perfect
1	1	1062.4	631.356	29.3333	2	4	4	1	1	4	1	3	perfect
1	1	1067.53	1025.97	28.8983	3	2	3	4	2	4	3	1	perfect
1	1	1079.75	665.694	29.1389	4	2	3	3	2	1	1	2	perfect
1	1	1085.84	803.649	29.3117	3	2	3	4	2	4	3	1	perfect
1	1	1093.04	599.683	29.6058	2	1	3	4	2	1	2	3	perfect
1	1	1105.21	199.667	29.3939	2	4	4	1	1	4	1	3	perfect
1	1	1107.85	853.341	28.8293	3	2	3	4	2	4	3	1	perfect
1	1	1113.93	786.254	29.0704	3	2	3	4	2	4	3	1	perfect
1	1	1120.14	966.029	29.0857	4	3	2	4	1	4	1	3	perfect
1	1	1122.2	931.733	29.0693	2	4	3	4	4	3	1	3	perfect
1	1	1122.82	1711.78	30.4308	4	3	2	4	1	4	1	3	perfect
1	1	1127.86	696.545	29.0606	3	4	2	4	2	3	3	1	perfect
1	1	1130.33	706.194	29.0746	3	4	2	4	2	3	3	1	perfect
1	1	1133.39	833.969	28.9375	3	2	3	4	2	4	3	1	perfect
1	1	1133.41	1841.93	29.1222	4	4	3	4	4	1	3	3	perfect
1	1	1136.01	429.671	29.2911	1	1	4	2	1	3	2	4	perfect
1	1	1142.81	1653.33	29.2292	2	2	1	3	3	4	1	4	perfect
1	1	1148.06	1652.15	29.3235	2	2	4	1	1	3	4	1	perfect
1	1	1151.39	798.086	29.1333	3	4	3	3	4	4	2	1	perfect
1	1	1160.5	636.278	29	1	2	4	1	4	4	1	3	perfect
1	1	1183.37	799.745	29.3137	4	4	3	3	4	2	1	1	perfect
1	1	1185.69	962.593	29.4938	2	4	4	1	1	4	1	3	perfect
1	1	1189.78	628.632	29.2526	2	1	3	4	2	1	2	3	perfect
1	1	1205.95	833.787	29.12	3	2	2	3	1	1	4	4	perfect
1	1	1207.32	862.892	29.0811	2	4	4	1	1	4	1	3	perfect
1	1	1210.51	1843.46	29.2308	2	2	1	3	3	4	1	4	perfect
1	1	1216.98	704.073	29.1463	2	2	1	3	3	4	1	4	perfect
1	1	1218.96	1948.94	29.1154	4	2	3	3	2	1	1	2	perfect
1	1	1220.75	943.902	29.2549	2	4	4	1	1	4	1	3	perfect
1	1	1222.22	317.587	29.4603	2	2	4	1	1	3	4	1	perfect
1	1	1223.44	746.562	29.125	4	1	3	4	2	4	1	3	perfect
1	1	1254.72	703.507	28.8592	3	3	2	4	3	4	1	2	perfect
1	1	1292.15	835.769	29.0769	2	4	4	1	1	4	1	3	perfect
1	1	1299.01	839.361	29.25	2	4	4	1	1	4	1	3	perfect
1	1	1305.54	1803.88	29.02	4	3	2	4	1	4	1	3	perfect
1	1	1307.66	404.03	29.3284	3	4	2	4	2	3	3	1	perfect
1	1	1315.52	907.652	29.0303	2	4	4	1	1	4	1	3	perfect
1	1	1321.1	766.854	29.2708	2	4	4	1	1	4	1	3	perfect
1	1	1322.03	1721.74	28.8387	3	2	3	4	2	4	3	1	perfect
1	1	1346.05	771.684	29.0351	4	2	3	3	2	1	1	2	perfect
1	1	1377.29	926.206	29.2059	3	2	3	4	2	4	3	1	perfect
1	1	1405	1061.95	29.2308	1	3	2	3	2	4	4	3	perfect
1	1	1437.11	1598.42	29.2105	1	2	4	1	4	4	1	3	perfect
1	1	1449.44	1042.14	29.25	4	4	3	3	4	2	1	1	perfect
1	1	1464.08	1423.48	29.125	3	2	3	4	2	4	3	1	perfect
1	1	1473.42	843.545	29.2727	3	1	4	2	1	4	4	1	perfect
1	1	1484.54	1550.02	28.9583	2	1	4	3	4	3	2	3	perfect
1	1	109.312	1758.59	29.4875	4	1	4	4	2	1	3	3	perfect
1	1	149.209	1640.67	29.8256	4	2	3	3	2	1	1	2	perfect
1	1	224.271	1659.44	29.3125	2	1	3	4	2	1	2	3	perfect
1	1	232.96	1677.57	30.0133	2	2	4	1	1	3	4	1	perfect
1	1	238.982	1684.36	29.4142	4	2	3	3	2	1	1	2	perfect
1	1	247.191	1676.99	29.8085	3	3	2	4	3	4	1	2	perfect
1	1	261.952	1679.07	29.4524	2	1	3	4	2	1	2	3	perfect
1	1	263.179	1314.66	29.5522	3	3	2	4	3	4	1	2	perfect
1	1	264.723	1358.24	29.5896	2	2	4	1	1	3	4	1	perfect
1	1	269.262	1685.51	29.6071	4	1	3	4	2	4	1	3	perfect
1	1	276.218	1594.18	29.9597	2	2	1	3	3	4	1	4	perfect
1	1	275.877	1809.58	29.4906	4	2	3	3	2	1	1	2	perfect
1	1	282.958	1229.9	29.8451	3	2	3	4	2	4	3	1	perfect
1	1	282.77	1640.99	29.7703	2	1	3	4	2	1	2	3	perfect
1	1	295.906	1482.53	29.3585	3	4	3	3	4	4	2	1	perfect
1	1	306.417	743.389	29.5139	3	4	4	2	2	3	1	1	perfect
1	1	307.667	1287.2	29.4667	4	1	3	4	2	4	1	3	perfect
1	1	308.703	1144.39	29.7031	4	3	1	2	2	3	4	1	perfect
1	1	315.648	1498.82	29.3796	2	4	4	1	1	4	1	3	perfect
1	1	316.811	1842.28	29.5283	4	2	3	3	2	1	1	2	perfect
1	1	326.817	1869.47	29.6667	2	1	4	3	4	3	2	3	perfect
1	1	328.468	1681.55	29.6883	3	3	2	4	3	4	1	2	perfect
1	1	329.578	1074.27	29.2222	2	2	4	1	1	3	4	1	perfect
1	1	329.644	1901.76	29.4889	2	2	1	3	3	4	1	4	perfect
1	1	330.961	879.649	29.7532	3	3	2	4	3	4	1	2	perfect
1	1	336.612	1268.12	29.845	3	3	2	4	3	4	1	2	perfect
1	1	339.139	1278.97	29.8515	3	3	2	4	3	4	1	2	perfect
1	1	338.733	1895.31	29.4889	2	2	1	3	3	4	1	4	perfect
1	1	353.3	1681.83	29.125	3	1	3	4	2	2	3	4	perfect
1	1	358.043	1062.93	29.7872	2	2	4	1	1	3	4	1	perfect
1	1	357.618	1759.15	29.7818	2	4	4	1	1	4	1	3	perfect
1	1	361.5	1673.38	29.7021	3	4	4	2	2	3	1	1	perfect
1	1	370.355	990.173	29.6364	2	2	4	1	1	3	4	1	perfect
1	1	375.131	1736.99	29.3737	4	3	1	2	2	3	4	1	perfect
1	1	375.638	497.255	29.8085	2	2	4	1	1	3	4	1	perfect
1	1	387.918	893.964	29.7364	4	3	1	2	2	3	4	1	perfect
1	1	387.95	1065.62	29.4	1	1	4	2	1	3	2	4	perfect
1	1	403.602	723.237	29.4237	4	2	1	1	3	4	2	3	perfect
1	1	419.062	1782.89	29.8	3	4	4	2	2	3	1	1	perfect
1	1	441.165	1261.45	29.1845	4	3	2	4	1	4	1	3	perfect
1	1	446.762	794.619	29.3333	3	2	3	4	2	4	3	1	perfect
1	1	449.564	329	29.4909	2	4	3	1	1	2	1	2	perfect
1	1	449.673	1630.28	30	2	2	1	3	3	4	1	4	perfect
1	1	462.328	1859.15	29.3731	3	2	3	4	2	4	3	1	perfect
1	1	475.341	1385.68	29.033	1	3	2	3	2	4	4	3	perfect
1	1	476.233	1081.97	29.6628	2	2	4	1	1	3	4	1	perfect
1	1	478.6	1816.26	29.9375	1	3	2	3	2	4	4	3	perfect
1	1	488.843	1932.46	29.4902	4	3	1	2	2	3	4	1	perfect
1	1	494.317	327.463	29.2683	3	4	2	4	2	3	3	1	perfect
1	1	495.42	983.7	29.14	2	2	4	1	1	3	4	1	perfect
1	1	499.061	751.673	28.9796	2	2	1	3	3	4	1	4	perfect
1	1	499.68	1400.92	29.6267	4	3	2	4	1	4	1	3	perfect
1	1	503.738	499.354	29.4462	3	4	3	2	3	2	3	4	perfect
1	1	512.089	1185.57	29.8354	4	1	3	4	2	4	1	3	perfect
1	1	528.955	173.955	29.5227	2	1	3	4	2	1	2	3	perfect
1	1	531.696	295.848	29.3913	2	2	1	3	3	4	1	4	perfect
1	1	533.752	1249.01	29.4286	3	4	2	4	2	3	3	1	perfect
1	1	535.01	820.214	29.6224	3	2	4	1	2	3	3	4	perfect
1	1	537.8	678.25	29.425	3	4	2	4	2	3	3	1	perfect
1	1	557.719	788.842	28.8772	2	1	3	4	2	1	2	3	perfect
1	1	560.915	1707.66	29.6589	3	3	2	4	3	4	1	2	perfect
1	1	569.598	1031.38	29.5488	2	4	4	1	1	4	1	3	perfect
1	1	572.507	913.062	29.7778	4	4	2	1	1	3	4	1	perfect
1	1	581.288	518.192	29.6301	4	3	2	4	1	4	1	3	perfect
1	1	584.392	232.157	29.451	2	4	4	1	1	4	1	3	perfect
1	1	598.846	356.827	29.5962	4	4	2	1	1	3	4	1	perfect
1	1	655.579	1551.37	29.2895	3	2	4	1	2	3	3	4	perfect
1	1	669.917	480.5	29.5833	3	2	3	4	2	4	3	1	perfect
1	1	674.381	418.214	29.4048	2	4	4	1	1	4	1	3	perfect
1	1	681.281	471.756	29.563	2	2	4	1	1	3	4	1	perfect
1	1	681.833	587.922	29.6471	3	2	4	3	3	2	3	4	perfect
1	1	689.472	1336.32	29.7736	2	2	1	3	3	4	1	4	perfect
1	1	692.456	301.14	29.7368	2	4	4	1	1	4	1	3	perfect
1	1	692.238	417.175	29.7143	4	2	3	3	2	1	1	2	perfect
1	1	696.026	275.816	29.5	4	2	4	3	1	3	2	3	perfect
1	1	704.57	1158.67	29.595	4	4	3	1	3	2	3	2	perfect
1	1	722.564	170.333	29.2821	3	2	4	3	3	2	3	4	perfect
1	1	735.359	203.315	29.3913	4	3	2	4	1	4	1	3	perfect
1	1	742.119	809.873	29.7458	3	3	2	4	3	4	1	2	perfect
1	1	744.774	395.71	29.6935	3	3	2	4	3	4	1	2	perfect
1	1	747.727	1472.39	29.2424	3	3	2	4	3	4	1	2	perfect
1	1	760.624	1335.73	29.7312	4	1	3	4	2	4	1	3	perfect
1	1	765.165	434.882	29.4353	2	1	4	3	4	3	2	3	perfect
1	1	777.833	1839.98	29.119	2	4	4	1	1	4	1	3	perfect
1	1	779.111	1046.73	29.6111	3	4	2	4	2	3	3	1	perfect
1	1	790.136	1406.33	29.5556	2	4	4	1	1	4	1	3	perfect
1	1	805.745	124.809	29.7021	2	2	1	3	3	4	1	4	perfect
1	1	820.184	936	29.7105	2	4	4	1	1	4	1	3	perfect
1	1	830.64	1467.12	29.8378	3	2	4	3	3	2	3	4	perfect
1	1	847.018	246.071	29.3929	3	2	3	4	2	4	3	1	perfect
1	1	848.477	1481.55	29.7031	2	3	1	4	2	3	2	1	perfect
1	1	851.242	1373.69	29.5657	2	2	1	3	3	4	1	4	perfect
1	1	868.902	809.922	29.9804	4	4	3	3	4	2	1	1	perfect
1	1	881.045	769.876	29.5506	2	4	4	1	1	4	1	3	perfect
1	1	880.524	1201.98	29.1034	3	2	3	4	2	4	3	1	perfect
1	1	885.29	789.016	29.4194	4	3	1	2	2	3	4	1	perfect
1	1	885.15	1226.38	29.1	2	4	4	1	1	4	1	3	perfect
1	1	885.057	1427.63	29.4571	2	1	1	2	3	4	4	1	perfect
1	1	889.062	1430.38	29.3438	2	1	1	2	3	4	4	1	perfect
1	1	914.188	1470.62	29.6719	4	1	3	4	2	4	1	3	perfect
1	1	932.605	1008.72	29.3953	2	2	4	1	1	3	4	1	perfect
1	1	935.417	429.042	29.8333	2	2	1	3	3	4	1	4	perfect
1	1	948.256	1637.72	29.4872	2	2	1	3	3	4	1	4	perfect
1	1	951	1620.43	29.7	3	3	2	4	3	4	1	2	perfect
1	1	952.382	358.487	29.75	2	2	4	1	1	3	4	1	perfect
1	1	956.807	1549.04	29.7018	2	1	3	4	2	1	2	3	perfect
1	1	970.08	704.89	29.84	3	2	4	3	3	2	3	4	perfect
1	1	973.077	474.087	30.5192	2	1	2	1	2	3	4	3	perfect
1	1	973.612	689.463	29.4925	2	1	3	4	2	1	2	3	perfect
1	1	976.085	416.07	29.493	3	2	4	1	2	3	3	4	perfect
1	1	977.14	1007.89	29.46	3	2	2	1	3	2	4	3	perfect
1	1	978.677	1083.94	29.7538	3	3	2	4	3	4	1	2	perfect
1	1	980.18	1453.52	29.5843	2	2	1	3	3	4	1	4	perfect
1	1	983.83	998.326	29.163	4	2	3	3	2	1	1	2	perfect
1	1	988.528	1072.85	29.864	3	3	2	4	3	4	1	2	perfect
1	1	1006.29	557.943	29.3429	3	2	4	1	2	3	3	4	perfect
1	1	1008.91	1036.81	29.6932	2	1	3	4	2	1	2	3	perfect
1	1	1012.06	1533.2	29.5143	4	1	4	4	2	1	3	3	perfect
1	1	1025.15	1810.29	28.5294	2	2	4	1	1	3	4	1	perfect
1	1	1027.03	341.938	29.4615	2	2	1	3	3	4	1	4	perfect
1	1	1031.41	1879.62	29.5938	2	4	4	1	1	4	1	3	perfect
1	1	1031.65	255.275	29.7875	3	2	3	4	2	4	3	1	perfect
1	1	1032.1	1450.67	29.6	2	2	1	3	3	4	1	4	perfect
1	1	1033.73	1467.23	29.7692	2	2	1	3	3	4	1	4	perfect
1	1	1037.18	1064.53	29.2353	2	2	4	1	1	3	4	1	perfect
1	1	1039.68	1618.67	30.2487	4	4	3	1	3	2	3	2	perfect
1	1	1044.18	922.061	29.3636	4	3	2	4	1	4	1	3	perfect
1	1	1045.73	428.235	29.8061	2	2	1	3	3	4	1	4	perfect
1	1	1045.36	849.485	29.3333	2	2	1	3	3	4	1	4	perfect
1	1	1058.12	1591.02	29.7935	3	2	3	4	2	4	3	1	perfect
1	1	1057.81	1943.72	29.4255	4	4	2	1	1	3	4	1	perfect
1	1	1062.8	924.591	29.3864	3	3	2	4	3	4	1	2	perfect
1	1	1063.86	775.452	29.411	2	4	4	1	1	4	1	3	perfect
1	1	1063.65	944.865	29.4231	3	3	4	2	1	4	3	4	perfect
1	1	1070.61	665.111	29.5	3	4	2	4	2	3	3	1	perfect
1	1	1084.14	391.222	29.5278	2	1	3	4	2	1	2	3	perfect
1	1	1088.74	627.795	29.5641	3	2	2	3	1	1	4	4	perfect
1	1	1089.41	711.556	29.3148	2	1	4	3	4	3	2	3	perfect
1	1	1090.95	581.885	29.5738	3	2	4	1	2	3	3	4	perfect
1	1	1092.53	220.375	29.425	2	2	1	3	3	4	1	4	perfect
1	1	1092.9	765.015	29.4925	4	4	3	3	4	2	1	1	perfect
1	1	1094.22	848.62	29.36	3	4	3	2	3	2	3	4	perfect
1	1	1099.59	972.635	29.5693	1	1	4	2	1	3	2	4	perfect
1	1	1104.09	1717.47	29.28	3	3	2	4	3	4	1	2	perfect
1	1	1109.27	468.483	29.75	2	2	1	3	3	4	1	4	perfect
1	1	1110.56	725.8	29.4182	3	2	3	4	2	4	3	1	perfect
1	1	1112.07	664.786	29.4184	2	2	1	3	3	4	1	4	perfect
1	1	1112.27	751.364	29.3896	4	2	3	3	2	1	1	2	perfect
1	1	1132.22	421.448	29.5	2	2	1	3	3	4	1	4	perfect
1	1	1137.88	153.844	29.6562	3	1	3	4	2	2	3	4	perfect
1	1	1143.67	749.522	29.6087	2	2	4	3	1	3	3	2	perfect
1	1	1145.45	767.178	29.8082	2	1	3	4	2	1	2	3	perfect
1	1	1153.16	1577.79	29.6304	2	2	1	3	3	4	1	4	perfect
1	1	1153.7	126.151	29.4384	2	2	4	1	1	3	4	1	perfect
1	1	1169.56	874.576	29.5294	2	4	4	1	1	4	1	3	perfect
1	1	1178.21	985.985	29.7612	1	2	4	1	4	4	1	3	perfect
1	1	1180.13	738.117	29.6408	1	4	1	3	4	2	4	3	perfect
1	1	1190.22	846.744	29.4302	3	4	4	2	2	3	1	1	perfect
1	1	1197.35	1991.07	29.4386	3	4	2	4	2	3	3	1	perfect
1	1	1199.09	1953.6	30.0085	3	2	4	1	2	3	3	4	perfect
1	1	1211.56	337.754	29.5738	2	2	1	3	3	4	1	4	perfect
1	1	1216.61	902.016	29.6875	4	4	3	1	1	1	4	4	perfect
1	1	1219.69	1816.73	29.0533	3	2	3	4	2	4	3	1	perfect
1	1	1222.5	1859.91	29.7857	2	2	4	1	1	3	4	1	perfect
1	1	1227.21	666.36	29.382	4	2	3	3	2	1	1	2	perfect
1	1	1232	873.674	29.4348	3	4	3	2	3	2	3	4	perfect
1	1	1232.28	981.5	29.3611	4	2	1	1	3	4	2	3	perfect
1	1	1234.07	1023.42	29.2167	2	2	4	1	1	3	4	1	perfect
1	1	1241.49	981.757	29.6408	2	1	1	2	3	4	4	1	perfect
1	1	1249.14	856.895	29.8526	3	2	4	1	2	3	3	4	perfect
1	1	1251.46	992.595	29.5405	2	1	2	1	2	3	4	3	perfect
1	1	1254.69	1886.82	29.5882	2	1	4	3	4	3	2	3	perfect
1	1	1265.44	1020.71	29.3592	3	4	2	4	2	3	3	1	perfect
1	1	1281.83	928.101	29.5797	2	1	3	4	2	1	2	3	perfect
1	1	1289.83	743.13	29.3696	3	3	2	4	3	4	1	2	perfect
1	1	1306.53	743.947	29.807	4	1	3	4	2	4	1	3	perfect
1	1	1316.85	295.235	29.5	3	3	2	4	3	4	1	2	perfect
1	1	1320.23	1906.55	29.7778	3	2	3	4	2	4	3	1	perfect
1	1	1322.92	919.433	29.4667	2	2	4	1	1	3	4	1	perfect
1	1	1325.76	735.824	29.2353	2	4	4	1	1	4	1	3	perfect
1	1	1344.76	594.604	29.8911	4	2	3	3	2	1	1	2	perfect
1	1	1346.25	865.625	29.5781	3	3	2	4	3	4	1	2	perfect
1	1	1346.4	901.543	29.3714	2	2	1	3	3	4	1	4	perfect
1	1	1351.52	879.233	29.6778	3	3	2	4	3	4	1	2	perfect
1	1	1352.35	176.767	29.5814	2	2	4	1	1	3	4	1	perfect
1	1	1367.15	1956.94	29.4906	2	4	3	1	1	2	1	2	perfect
1	1	1394.91	522.875	29.5781	2	4	4	1	1	4	1	3	perfect
1	1	1398.52	899.852	29.5	2	2	1	3	3	4	1	4	perfect
1	1	1408.96	865.894	29.5529	2	2	1	3	3	4	1	4	perfect
1	1	1430.97	849.406	29.5938	2	2	4	1	1	3	4	1	perfect
1	1	1439.15	1476.28	29.6389	3	4	3	3	4	4	2	1	perfect
1	1	1444.25	835.821	29.6716	2	2	4	1	1	3	4	1	perfect
1	1	1453.46	433.537	29.3415	2	4	4	1	1	4	1	3	perfect
1	1	1463.32	514.838	29.7432	3	3	2	4	3	4	1	2	perfect
1	1	1470.93	547.319	29.7246	2	2	1	3	3	4	1	4	perfect
1	1	198.52	1460.66	29.66	2	1	3	4	2	1	2	3	perfect
1	1	238.55	517.1	29.9375	3	2	3	4	2	4	3	1	perfect
1	1	241.698	588.132	30.3023	4	1	4	2	1	2	3	1	perfect
1	1	243.908	1667.99	29.8158	4	1	1	2	3	2	4	3	perfect
1	1	248.135	1116.05	29.6892	2	4	3	1	4	3	2	1	perfect
1	1	254.455	1273.88	29.7576	3	2	3	4	2	4	3	1	perfect
1	1	255.465	997.977	30.4186	4	3	2	4	1	4	1	3	perfect
1	1	254.935	1423.87	30.2258	4	2	3	3	2	1	1	2	perfect
1	1	257.583	1644.15	29.881	1	4	1	3	4	2	4	3	perfect
1	1	266.521	1114.19	29.8071	4	3	1	2	2	3	4	1	perfect
1	1	268.247	1485.81	29.8765	2	1	1	2	3	4	4	1	perfect
1	1	268.593	792.407	29.8053	3	3	2	4	3	4	1	2	perfect
1	1	269.12	1699.27	30.0723	3	2	4	3	3	2	3	4	perfect
1	1	271.37	521.935	29.8696	4	2	3	3	2	1	1	2	perfect
1	1	272.724	683.299	29.9425	4	3	2	4	1	4	1	3	perfect
1	1	276.432	671.792	30.0164	3	2	4	3	3	2	3	4	perfect
1	1	283.961	1860.36	30.2524	2	2	4	1	1	3	4	1	perfect
1	1	288.483	1723.38	30.1833	2	2	1	3	3	4	1	4	perfect
1	1	289.33	1144.02	30.1489	3	2	3	4	2	4	3	1	perfect
1	1	290.895	1018.46	29.8947	3	2	4	3	3	2	3	4	perfect
1	1	294	1321.54	30.4375	3	3	2	4	3	4	1	2	perfect
1	1	294.974	1333.57	29.8816	3	4	3	2	1	4	4	3	perfect
1	1	296.518	1303.21	29.8675	2	2	4	1	1	3	4	1	perfect
1	1	299.169	1293.97	30	2	2	4	1	1	3	4	1	perfect
1	1	301.221	1080.46	30.3088	2	2	1	3	3	4	1	4	perfect
1	1	302.935	1496.35	30.213	2	4	4	1	1	4	1	3	perfect
1	1	304.152	727.576	30.1111	3	3	2	4	3	4	1	2	perfect
1	1	308.603	1796.47	29.7069	2	4	4	1	1	4	1	3	perfect
1	1	309.975	772.57	30.3388	3	2	4	3	3	2	3	4	perfect
1	1	312.38	882.38	29.98	2	4	4	1	1	4	1	3	perfect
1	1	312.309	1616.11	30.1915	4	1	3	4	2	4	1	3	perfect
1	1	312.927	1108.07	30.211	3	2	2	3	1	1	4	4	perfect
1	1	313.701	1725.09	30.4094	2	1	3	4	2	1	2	3	perfect
1	1	316.217	1807.86	30.2547	4	2	1	1	3	4	2	3	perfect
1	1	318.013	1773.58	29.9868	2	1	1	2	3	4	4	1	perfect
1	1	319.128	1208.03	30.04	3	3	4	2	1	4	3	4	perfect
1	1	321.409	1159.32	30.1136	3	2	3	4	2	4	3	1	perfect
1	1	327.548	1333.81	29.8214	3	4	3	3	4	4	2	1	perfect
1	1	329.321	1875.66	30.3019	1	3	1	3	2	4	2	4	perfect
1	1	330.452	1610.14	29.9643	2	2	1	3	3	4	1	4	perfect
1	1	331.358	769.884	29.9158	2	2	1	3	3	4	1	4	perfect
1	1	340.701	995.066	30.1971	3	3	2	4	3	4	1	2	perfect
1	1	342.392	1178.95	30.5524	2	2	4	1	1	3	4	1	perfect
1	1	357.083	1830.07	30.2917	3	4	3	2	3	2	3	4	perfect
1	1	361	1082.96	30.1275	3	3	2	4	3	4	1	2	perfect
1	1	363.444	759.6	29.9556	4	1	3	4	2	4	1	3	perfect
1	1	363.329	1373.16	30.0118	2	2	4	1	1	3	4	1	perfect
1	1	363.944	1013.77	30.2333	2	2	4	1	1	3	4	1	perfect
1	1	369.725	726.314	29.6078	3	2	2	3	1	1	4	4	perfect
1	1	370.686	1282.9	30.3953	4	1	3	4	2	4	1	3	perfect
1	1	372.131	1644.04	30.119	2	2	4	1	1	3	4	1	perfect
1	1	384.811	1877.43	30.2973	3	4	2	4	2	3	3	1	perfect
1	1	387.565	1841.72	29.7882	2	4	4	1	1	4	1	3	perfect
1	1	389.13	1598.32	29.9481	3	3	2	4	3	4	1	2	perfect
1	1	391.194	795.179	30.1045	2	2	4	1	1	3	4	1	perfect
1	1	394.907	952.165	30.3402	3	3	4	2	1	4	3	4	perfect
1	1	397.314	1769.33	30.1744	2	2	4	1	1	3	4	1	perfect
1	1	397.726	851.69	30.1786	3	4	3	2	3	2	3	4	perfect
1	1	400.685	858.13	30.1111	2	4	4	1	1	4	1	3	perfect
1	1	423.098	1272.42	29.7717	4	1	3	4	2	4	1	3	perfect
1	1	425.164	1978.26	30.0984	2	2	4	1	1	3	4	1	perfect
1	1	435.588	839.647	29.8627	3	1	4	2	1	4	4	1	perfect
1	1	439.12	700.326	30.2391	1	1	4	2	1	3	2	4	perfect
1	1	440.207	1353.98	30.3293	4	3	1	2	2	3	4	1	perfect
1	1	442.278	1870.25	29.9583	3	2	3	4	2	4	3	1	perfect
1	1	446.14	713.579	29.8772	4	2	3	3	2	1	1	2	perfect
1	1	448.247	1607.31	30.1169	2	2	1	3	3	4	1	4	perfect
1	1	449.221	1593.16	30.0632	3	2	3	4	2	4	3	1	perfect
1	1	449.833	1171.92	29.7436	2	2	1	3	3	4	1	4	perfect
1	1	453.541	519.612	29.8824	3	2	3	4	2	4	3	1	perfect
1	1	456.4	536.145	29.7455	1	2	4	1	4	4	1	3	perfect
1	1	457.447	540.659	30.2353	1	2	4	1	4	4	1	3	perfect
1	1	461.979	580.564	30.234	3	2	3	4	2	4	3	1	perfect
1	1	462.012	1197.99	30.2143	2	2	4	1	1	3	4	1	perfect
1	1	465.73	611.595	30.1892	3	1	4	2	1	4	4	1	perfect
1	1	475.397	187.206	30.0476	2	2	4	1	1	3	4	1	perfect
1	1	484.713	1235.19	29.9894	3	3	2	4	3	4	1	2	perfect
1	1	488.13	340.844	30.0519	1	1	4	2	1	3	2	4	perfect
1	1	487.941	422.196	30.2647	4	2	1	1	3	4	2	3	perfect
1	1	491.466	1208.27	30.1553	2	1	2	1	2	3	4	3	perfect
1	1	506.457	1073.8	29.8696	4	1	3	2	4	1	4	3	perfect
1	1	514.297	1112.23	29.9062	1	3	1	3	2	4	2	4	perfect
1	1	519.561	520.617	29.9065	2	1	3	4	2	1	2	3	perfect
1	1	524.947	1192	29.5526	2	4	3	1	1	2	1	2	perfect
1	1	525.792	635.528	29.875	2	2	1	3	3	4	1	4	perfect
1	1	533.383	1641.02	29.7383	3	3	2	4	3	4	1	2	perfect
1	1	534.5	1033.92	30	4	2	3	3	2	1	1	2	perfect
1	1	537.97	844.636	29.7121	2	4	4	1	1	4	1	3	perfect
1	1	548.446	1138.19	30.3813	3	3	2	4	3	4	1	2	perfect
1	1	561.308	106.262	30.2154	3	2	3	4	2	4	3	1	perfect
1	1	562.677	1933.6	29.0968	4	3	1	2	2	3	4	1	perfect
1	1	578.095	1006.71	30.1508	3	4	3	3	4	4	2	1	perfect
1	1	578.62	1902.95	29.9648	2	4	3	1	4	3	2	1	perfect
1	1	581.268	1355.45	29.8981	4	4	2	4	3	1	1	3	perfect
1	1	583.794	241.921	29.9048	2	1	3	4	2	1	2	3	perfect
1	1	590.897	1672.59	29.8276	4	1	3	4	2	4	1	3	perfect
1	1	597.268	1667.22	30.0625	2	2	4	1	1	3	4	1	perfect
1	1	601.629	241.543	30.0286	2	4	4	1	1	4	1	3	perfect
1	1	602.768	698.032	30.0737	3	2	4	3	3	2	3	4	perfect
1	1	603.382	1337.62	29.9213	3	2	3	4	2	4	3	1	perfect
1	1	608.076	1453.89	30.1739	2	4	4	1	1	4	1	3	perfect
1	1	609.118	1656.05	30.1078	4	4	2	1	1	3	4	1	perfect
1	1	611.133	1687.46	30.2169	3	2	2	3	1	1	4	4	perfect
1	1	614.978	425.055	29.8681	3	2	3	4	2	4	3	1	perfect
1	1	615.451	1609.38	30.0879	4	1	3	4	2	4	1	3	perfect
1	1	620.088	1908.29	30.1275	2	2	1	3	3	4	1	4	perfect
1	1	621	826.36	29.7	3	2	3	4	2	4	3	1	perfect
1	1	639.785	544.165	30	3	3	2	4	3	4	1	2	perfect
1	1	643.038	622.415	30.0377	2	1	3	4	2	1	2	3	perfect
1	1	646.214	1390.69	30.1	3	2	4	1	2	3	3	4	perfect
1	1	648.614	1458.49	29.8421	2	1	3	4	2	1	2	3	perfect
1	1	650.25	271.288	30.0625	3	3	4	2	1	4	3	4	perfect
1	1	654.19	365.405	30.1667	2	4	4	1	1	4	1	3	perfect
1	1	653.961	1821.33	29.1765	2	1	2	1	2	3	4	3	perfect
1	1	655.917	481.204	30.1574	1	2	4	1	4	4	1	3	perfect
1	1	659.792	741.521	30.0625	1	2	4	1	4	4	1	3	perfect
1	1	661.944	1647.56	30.0397	2	4	3	1	4	3	2	1	perfect
1	1	670.186	246.593	29.7288	4	1	3	4	2	4	1	3	perfect
1	1	675.234	398.688	30.1719	4	3	1	2	2	3	4	1	perfect
1	1	675.574	1505.64	30.1064	2	4	4	1	1	4	1	3	perfect
1	1	686.568	702.205	29.7273	2	1	3	4	2	1	2	3	perfect
1	1	688.041	1796.02	30.3058	3	4	3	3	4	4	2	1	perfect
1	1	688.679	526.829	30.1429	4	3	1	4	4	3	3	4	perfect
1	1	702.667	192.354	29.9293	2	1	3	4	2	1	2	3	perfect
1	1	705.61	938.552	29.9429	2	4	4	1	1	4	1	3	perfect
1	1	711.977	724.442	29.8837	2	2	4	1	1	3	4	1	perfect
1	1	712.423	1240.89	30.2154	3	3	2	4	3	4	1	2	perfect
1	1	713.833	718.048	29.7381	2	2	4	1	1	3	4	1	perfect
1	1	721.912	1138.96	30.0789	1	2	4	1	4	4	1	3	perfect
1	1	724.151	1910.58	29.7547	4	2	3	3	2	1	1	2	perfect
1	1	733.937	585.709	29.6709	3	3	2	4	3	4	1	2	perfect
1	1	733.847	1418.36	29.7917	4	1	3	4	2	4	1	3	perfect
1	1	739.481	576.924	30.3038	3	3	2	4	3	4	1	2	perfect
1	1	739.984	510.54	29.5714	2	2	1	3	3	4	1	4	perfect
1	1	740.48	1234.59	29.6471	1	4	2	3	3	1	2	4	perfect
1	1	747.241	719.785	30.0759	4	2	3	3	2	1	1	2	perfect
1	1	750.562	1339	29.8082	2	4	4	1	1	4	1	3	perfect
1	1	757.219	681.671	30.137	3	4	2	4	2	3	3	1	perfect
1	1	762.273	1817.59	30.4545	4	2	3	3	2	1	1	2	perfect
1	1	766.826	721.522	30.163	3	2	2	3	1	1	4	4	perfect
1	1	767.8	1002.64	29.58	2	2	4	3	1	3	3	2	perfect
1	1	775.697	1171.91	30.1721	3	3	2	4	3	4	1	2	perfect
1	1	778.571	979.333	29.873	2	4	4	1	1	4	1	3	perfect
1	1	779.6	1483.87	30.2167	4	3	1	2	2	3	4	1	perfect
1	1	780.5	950.425	29.575	4	3	1	2	2	3	4	1	perfect
1	1	781.164	1933.9	30.5984	3	1	4	2	1	4	4	1	perfect
1	1	781.632	523.299	29.7586	4	4	2	1	1	3	4	1	perfect
1	1	797.13	1268.39	29.9221	3	4	2	4	2	3	3	1	perfect
1	1	800.172	619.322	29.931	2	2	4	1	1	3	4	1	perfect
1	1	802.719	728.947	29.614	4	3	1	2	2	3	4	1	perfect
1	1	803.526	1423.32	30.3299	3	2	4	3	3	2	3	4	perfect
1	1	807.594	941.971	29.7826	3	4	4	2	2	3	1	1	perfect
1	1	811.345	1006.58	29.9091	3	4	3	2	3	2	3	4	perfect
1	1	813.222	1435.57	29.6667	4	4	3	1	3	2	3	2	perfect
1	1	813.47	877.015	29.8485	2	4	4	1	1	4	1	3	perfect
1	1	816.538	373.923	29.6923	2	1	1	2	3	4	4	1	perfect
1	1	817.268	1445.05	30.1951	4	2	3	3	2	1	1	2	perfect
1	1	817.909	1499.02	30.0909	3	3	2	4	3	4	1	2	perfect
1	1	819.309	1835.64	30.3457	2	2	1	3	3	4	1	4	perfect
1	1	821	1014.12	30.0935	2	1	1	2	3	4	4	1	perfect
1	1	837.343	1266.14	30.9801	2	2	4	1	1	3	4	1	perfect
1	1	847.917	1037.42	29.6667	2	1	4	3	4	3	2	3	perfect
1	1	857.526	475.868	30.2368	2	2	4	1	1	3	4	1	perfect
1	1	858	986.886	29.9886	3	4	3	3	4	4	2	1	perfect
1	1	863.141	1208.36	30.2535	1	2	4	1	4	4	1	3	perfect
1	1	863.894	1472.92	30.1268	4	3	2	4	1	4	1	3	perfect
1	1	877.818	723.309	30.0182	3	1	4	2	1	4	4	1	perfect
1	1	883.396	1667.12	30.125	3	2	3	4	2	4	3	1	perfect
1	1	890.547	351.053	30	2	2	4	1	1	3	4	1	perfect
1	1	892.744	1213.83	29.6667	4	2	3	3	2	1	1	2	perfect
1	1	898.697	1597.09	30.1515	3	2	3	4	2	4	3	1	perfect
1	1	901.241	1076.54	29.7229	3	2	3	4	2	4	3	1	perfect
1	1	906.449	1162.88	29.7245	2	2	4	3	2	3	1	3	perfect
1	1	911.025	1057.72	30.0759	2	4	4	1	1	4	1	3	perfect
1	1	912.875	1048.8	29.775	4	2	1	1	3	4	2	3	perfect
1	1	912.564	1966.15	29.9043	4	4	3	3	4	2	1	1	perfect
1	1	915.99	622.86	30.24	2	2	1	3	3	4	1	4	perfect
1	1	917.217	1819.63	30.0241	3	1	4	2	1	4	4	1	perfect
1	1	925.675	864.825	30.0917	1	2	4	1	4	4	1	3	perfect
1	1	926.906	459.594	30.1719	4	1	4	4	2	1	3	3	perfect
1	1	927.175	919.3	30.2	2	2	4	3	1	3	3	2	perfect
1	1	929.991	767.054	30.045	3	1	4	2	1	4	4	1	perfect
1	1	930.292	1041.69	29.7692	2	2	4	1	1	3	4	1	perfect
1	1	931.783	1117.38	30.049	4	3	1	2	2	3	4	1	perfect
1	1	934.881	995.475	30	3	4	2	4	2	3	3	1	perfect
1	1	935.787	1472.01	29.4793	2	2	4	1	1	3	4	1	perfect
1	1	947.059	523.971	30.0294	3	2	3	4	2	4	3	1	perfect
1	1	953.803	393.803	29.75	2	2	4	1	1	3	4	1	perfect
1	1	965.338	544.941	29.8529	3	2	3	4	2	4	3	1	perfect
1	1	967.5	315.5	30.4167	4	1	4	4	2	1	3	3	perfect
1	1	972.806	1554.18	29.9701	2	2	4	1	1	3	4	1	perfect
1	1	976.511	891.067	30.1778	3	3	2	4	3	4	1	2	perfect
1	1	979.812	1901.64	30.3125	2	2	1	3	3	4	1	4	perfect
1	1	980.573	368.315	29.9326	2	4	4	1	1	4	1	3	perfect
1	1	981.606	1108.21	30.2121	2	2	4	1	1	3	4	1	perfect
1	1	985.457	719.371	29.6	4	1	3	4	2	4	1	3	perfect
1	1	984.559	1632.43	30.0678	2	4	3	1	1	2	1	2	perfect
1	1	987.062	1490.36	30.1546	3	3	4	2	1	4	3	4	perfect
1	1	993.033	305.5	29.8667	2	1	3	4	2	1	2	3	perfect
1	1	997.042	1641.05	30.0105	1	2	4	1	4	4	1	3	perfect
1	1	999.133	744.418	29.7758	3	3	2	4	3	4	1	2	perfect
1	1	1006.07	1508.16	30.4444	2	2	1	3	3	4	1	4	perfect
1	1	1006.71	654.847	29.8136	2	4	4	1	1	4	1	3	perfect
1	1	1009.02	683.244	29.9764	4	4	3	1	3	2	3	2	perfect
1	1	1012.53	1026.47	29.8974	3	2	3	4	2	4	3	1	perfect
1	1	1015.75	275.9	30.025	4	4	3	3	4	2	1	1	perfect
1	1	1016.18	1469.91	30.0127	2	2	4	1	1	3	4	1	perfect
1	1	1017.95	396.277	30.0843	3	3	2	4	3	4	1	2	perfect
1	1	1018.3	1788	29.8571	2	4	4	1	1	4	1	3	perfect
1	1	1019.38	407.362	29.9574	2	2	1	3	3	4	1	4	perfect
1	1	1023.32	632.025	30.2373	4	4	3	4	4	1	3	3	perfect
1	1	1024.55	1448.86	29.7821	2	2	4	1	1	3	4	1	perfect
1	1	1024.64	1820	29.7091	2	4	4	1	1	4	1	3	perfect
1	1	1025.74	1489.74	30.1852	2	2	1	3	3	4	1	4	perfect
1	1	1032.16	857.256	29.9667	2	2	1	3	3	4	1	4	perfect
1	1	1033.91	726.625	30.0312	3	3	4	2	1	4	3	4	perfect
1	1	1036.78	1886.66	29.9036	2	2	1	3	3	4	1	4	perfect
1	1	1044.5	798.802	29.8837	1	1	4	2	1	3	2	4	perfect
1	1	1047.18	354	30.1842	2	2	4	1	1	3	4	1	perfect
1	1	1047.98	1622.1	29.6098	3	2	3	4	2	4	3	1	perfect
1	1	1056.56	1627.79	29.9149	2	2	1	3	3	4	1	4	perfect
1	1	1060.47	363.283	30.1132	3	3	2	4	3	4	1	2	perfect
1	1	1063.78	397.95	29.775	3	4	3	3	4	4	2	1	perfect
1	1	1068.72	406.8	30.16	2	4	4	1	1	4	1	3	perfect
1	1	1072.15	1613.51	29.878	3	2	3	4	2	4	3	1	perfect
1	1	1074.28	797.36	29.8933	3	2	3	4	2	4	3	1	perfect
1	1	1074.81	1983.21	29.9789	3	3	2	4	3	4	1	2	perfect
1	1	1082.86	952.939	29.7755	3	3	2	4	3	4	1	2	perfect
1	1	1090.65	1698.68	29.8592	3	2	3	4	2	4	3	1	perfect
1	1	1095.29	441.212	29.8687	4	2	1	1	3	4	2	3	perfect
1	1	1095.3	653.921	30.3708	4	2	1	1	3	4	2	3	perfect
1	1	1098.69	959.641	29.891	4	2	3	3	2	1	1	2	perfect
1	1	1101.95	761.625	30.2143	3	3	4	2	1	4	3	4	perfect
1	1	1107.5	1917.46	30.0901	4	4	3	3	4	2	1	1	perfect
1	1	1110.7	152.039	29.9079	2	2	4	1	1	3	4	1	perfect
1	1	1113.54	408.289	30.1491	2	2	1	3	3	4	1	4	perfect
1	1	1116.03	1800	30.2581	2	1	1	2	3	4	4	1	perfect
1	1	1117.47	630.596	30.0851	2	1	3	4	2	1	2	3	perfect
1	1	1117.72	358.754	30.2281	2	2	4	1	1	3	4	1	perfect
1	1	1117.96	868.327	29.7308	3	4	2	3	2	1	4	3	perfect
1	1	1123.44	1675.7	30.1129	2	2	1	3	3	4	1	4	perfect
1	1	1130.04	1747.6	30.4783	3	2	3	4	2	4	3	1	perfect
1	1	1133.04	173.939	29.9512	4	1	4	4	2	1	3	3	perfect
1	1	1136.02	947.898	30.1667	2	1	1	2	3	4	4	1	perfect
1	1	1136.71	1755.95	30.0462	3	2	2	3	1	1	4	4	perfect
1	1	1137.35	1975.83	30.197	3	3	2	4	3	4	1	2	perfect
1	1	1144.75	1763.85	30.1981	4	2	3	3	2	1	1	2	perfect
1	1	1151.55	731.991	30.3273	3	4	2	4	2	3	3	1	perfect
1	1	1161.39	73.1053	29.8158	3	2	2	3	1	1	4	4	perfect
1	1	1171.71	375.379	29.7816	3	4	2	4	2	3	3	1	perfect
1	1	1177.54	1921.17	30.1636	4	1	3	4	2	4	1	3	perfect
1	1	1181.68	371.415	29.7805	2	1	3	4	2	1	2	3	perfect
1	1	1183.03	950.773	29.7879	2	2	1	3	3	4	1	4	perfect
1	1	1191.73	659.919	29.8243	2	2	1	3	3	4	1	4	perfect
1	1	1198.21	885.524	29.8065	3	2	4	1	2	3	3	4	perfect
1	1	1205.2	175.5	29.5682	2	2	4	1	1	3	4	1	perfect
1	1	1215.97	997.785	30.0769	2	4	4	1	1	4	1	3	perfect
1	1	1216.89	399.741	30.3148	2	1	3	4	2	1	2	3	perfect
1	1	1222	1873.42	29.7162	4	1	3	4	2	4	1	3	perfect
1	1	1249.34	801.557	30.3197	2	1	1	2	3	4	4	1	perfect
1	1	1251.26	223.1	29.72	3	4	2	4	2	3	3	1	perfect
1	1	1254.21	796.673	29.9909	2	1	3	4	2	1	2	3	perfect
1	1	1256.34	841.817	29.7465	4	3	1	2	2	3	4	1	perfect
1	1	1258.95	411.357	29.9643	4	1	3	4	2	4	1	3	perfect
1	1	1261.54	842.957	30.1087	2	4	4	1	1	4	1	3	perfect
1	1	1261	972.387	29.9194	2	2	1	3	3	4	1	4	perfect
1	1	1268.86	440	29.898	2	4	4	1	1	4	1	3	perfect
1	1	1271.94	801.46	29.92	2	4	4	1	1	4	1	3	perfect
1	1	1272.52	795.13	29.7246	4	3	1	2	2	3	4	1	perfect
1	1	1282.77	262.923	30.0096	2	2	1	3	3	4	1	4	perfect
1	1	1289.64	597.36	29.92	3	2	3	4	2	4	3	1	perfect
1	1	1292.8	1943.39	29.5435	4	2	1	1	3	4	2	3	perfect
1	1	1295.07	699.662	29.6479	3	2	1	4	4	2	3	3	perfect
1	1	1295.62	1953.75	30.4412	3	2	3	4	2	4	3	1	perfect
1	1	1305.75	196.727	29.7955	2	1	3	4	2	1	2	3	perfect
1	1	1322.23	540.629	29.8226	2	4	4	1	1	4	1	3	perfect
1	1	1323.58	882.947	29.807	2	4	4	1	1	4	1	3	perfect
1	1	1326.29	1951.82	30.1444	2	1	3	4	2	1	2	3	perfect
1	1	1337.86	191.829	30.0857	3	3	2	4	3	4	1	2	perfect
1	1	1342.35	1963.26	30.0864	2	4	3	4	4	3	1	3	perfect
1	1	1350.23	690.635	30.5577	2	2	1	3	3	4	1	4	perfect
1	1	1352.59	163.31	29.8621	2	2	1	3	3	4	1	4	perfect
1	1	1354.48	885.217	29.8696	1	1	4	2	1	3	2	4	perfect
1	1	1356.07	252.689	29.9778	2	2	4	3	2	3	1	3	perfect
1	1	1359.06	1781.76	29.6338	3	4	3	3	4	4	2	1	perfect
1	1	1373.92	301.641	30.1795	2	2	1	3	3	4	1	4	perfect
1	1	1375.51	293.471	29.9118	2	2	1	3	3	4	1	4	perfect
1	1	1393.2	790.591	30.0682	4	1	3	4	2	4	1	3	perfect
1	1	1400.59	799.415	29.7317	2	2	4	1	1	3	4	1	perfect
1	1	1404.3	782.176	29.7838	4	1	3	4	2	4	1	3	perfect
1	1	1415.06	594.824	30.0882	2	4	4	1	1	4	1	3	perfect
1	1	1416.43	808.533	29.8667	3	1	4	2	1	4	4	1	perfect
1	1	1423.27	542.593	30.187	4	4	3	1	3	2	3	2	perfect
1	1	1429.28	314.1	30.26	2	2	1	3	3	4	1	4	perfect
1	1	1442.37	410.407	30.037	2	4	4	1	1	4	1	3	perfect
1	1	1445.32	781.355	30.2763	4	2	3	3	2	1	1	2	perfect
1	1	1448.48	705.851	30.069	4	2	1	1	3	4	2	3	perfect
1	1	1466.11	208.964	30.3636	1	3	1	3	2	4	2	4	perfect
1	1	117.193	1210.16	30.2281	4	4	3	4	4	1	3	3	perfect
1	1	200.252	770.478	30.7652	2	1	3	4	2	1	2	3	perfect
1	1	225.352	912.598	30.8115	4	2	3	3	2	1	1	2	perfect
1	1	234.072	614.443	30.4124	2	3	1	4	2	3	2	1	perfect
1	1	261	547.742	30.6404	3	2	3	4	2	4	3	1	perfect
1	1	264.193	1281.6	30.0795	3	2	3	4	2	4	3	1	perfect
1	1	267.109	586.964	30.7909	1	2	4	1	4	4	1	3	perfect
1	1	273.576	1334.75	30.4674	4	2	3	3	2	1	1	2	perfect
1	1	274.743	1300.41	30.495	3	3	2	4	3	4	1	2	perfect
1	1	276	1099.45	30.3803	3	2	3	4	2	4	3	1	perfect
1	1	284.414	1017.95	30.5495	2	1	1	2	3	4	4	1	perfect
1	1	286.548	512.774	30.1452	3	3	2	4	3	4	1	2	perfect
1	1	286.584	953.483	30.6854	2	2	4	1	1	3	4	1	perfect
1	1	289.78	1664.32	30.4268	3	3	4	2	1	4	3	4	perfect
1	1	297.828	1108.07	30.4569	4	4	2	1	1	3	4	1	perfect
1	1	310.534	1493	30.9452	2	4	4	1	1	4	1	3	perfect
1	1	324.48	1081.32	30.4412	2	2	4	1	1	3	4	1	perfect
1	1	324.354	1690.08	30.6771	2	4	4	1	1	4	1	3	perfect
1	1	324.658	1660.95	30.5045	3	2	4	1	2	3	3	4	perfect
1	1	330.525	1243.48	30.0656	4	1	4	4	2	1	3	3	perfect
1	1	334.354	1491.88	30.1538	2	1	1	2	3	4	4	1	perfect
1	1	337.257	598.114	30.3714	3	3	2	4	3	4	1	2	perfect
1	1	369	869.132	30.5263	1	2	4	1	4	4	1	3	perfect
1	1	372.645	511.71	30.2903	2	1	1	2	3	4	4	1	perfect
1	1	385.154	1719.2	30.7231	2	2	1	3	3	4	1	4	perfect
1	1	391.491	813.723	30.5	2	4	4	1	1	4	1	3	perfect
1	1	392.575	1680.47	30.4	3	2	4	3	3	2	3	4	perfect
1	1	394.156	903.09	31.2156	1	2	4	1	4	4	1	3	perfect
1	1	395.091	825.818	30.303	3	4	3	2	3	2	3	4	perfect
1	1	400.759	1402.44	30.4444	2	4	4	1	1	4	1	3	perfect
1	1	402.29	825.971	30.6377	1	1	4	2	1	3	2	4	perfect
1	1	403.308	971.231	30.6154	2	2	4	1	1	3	4	1	perfect
1	1	406.385	792.654	30.6923	4	2	3	3	2	1	1	2	perfect
1	1	407.155	1282.28	30.431	3	3	2	4	3	4	1	2	perfect
1	1	422.411	1946.38	30.6429	3	3	2	4	3	4	1	2	perfect
1	1	425.574	1312.41	30.5185	4	4	3	1	3	2	3	2	perfect
1	1	430.596	1714.32	30.234	2	3	3	4	4	2	3	3	perfect
1	1	433.352	1867.74	30.8519	2	1	4	3	4	3	2	3	perfect
1	1	435.372	1903.33	30.6383	2	1	3	4	2	1	2	3	perfect
1	1	440.079	418.854	30.7303	4	1	3	4	2	4	1	3	perfect
1	1	448.458	670.153	30.8305	1	2	4	1	4	4	1	3	perfect
1	1	450.034	558.191	30.5056	3	2	3	4	2	4	3	1	perfect
1	1	452.83	1200.36	30.2789	3	2	4	3	3	2	3	4	perfect
1	1	453	1811.92	30.3305	1	4	1	3	4	3	2	2	perfect
1	1	453.766	574.34	30.4681	3	2	3	4	2	4	3	1	perfect
1	1	455.433	1329.36	30.7761	2	1	1	2	3	4	4	1	perfect
1	1	458.157	763.5	30.7037	1	2	4	1	4	4	1	3	perfect
1	1	461.412	390.902	30.7059	4	3	1	2	2	3	4	1	perfect
1	1	468.576	805.953	30.7294	3	4	4	2	2	3	1	1	perfect
1	1	469.654	729.019	30.75	4	1	3	4	2	4	1	3	perfect
1	1	472.246	1261.83	30.6667	2	2	4	1	1	3	4	1	perfect
1	1	478.112	654.56	30.3881	4	4	3	1	3	2	3	2	perfect
1	1	479.476	752.429	30.6071	2	2	1	3	3	4	1	4	perfect
1	1	483.525	328.049	30.6721	2	4	4	1	1	4	1	3	perfect
1	1	484.378	1224.17	30.5778	2	2	4	1	1	3	4	1	perfect
1	1	490.229	1697.03	30.6857	3	2	4	1	2	3	3	4	perfect
1	1	493.395	722.728	30.2193	3	3	4	2	1	4	3	4	perfect
1	1	500.105	788.307	30.6316	3	2	4	1	2	3	3	4	perfect
1	1	504.063	1352.09	30.7468	3	4	2	4	2	3	3	1	perfect
1	1	506.932	1090.55	30.6438	4	1	3	4	2	4	1	3	perfect
1	1	507.505	1697.13	30.7582	3	3	2	4	3	4	1	2	perfect
1	1	513.5	662.589	30.5778	3	2	2	3	1	1	4	4	perfect
1	1	516.714	476.902	30.3929	2	4	3	4	4	3	1	3	perfect
1	1	522.531	287.857	30.7347	3	4	3	2	3	2	3	4	perfect
1	1	530.569	1331.73	30.6863	3	2	3	4	2	4	3	1	perfect
1	1	532.615	607.802	30.5104	4	3	1	2	2	3	4	1	perfect
1	1	536.321	1872.18	30.2821	4	3	2	4	1	4	1	3	perfect
1	1	538.646	779.167	30.1875	2	3	3	4	4	2	3	3	perfect
1	1	539.567	139.791	30.7463	3	2	3	4	2	4	3	1	perfect
1	1	539.649	1809.07	30.4775	2	2	1	3	3	4	1	4	perfect
1	1	549.287	1792	30.4943	3	4	2	4	2	3	3	1	perfect
1	1	551.791	772.433	30.4179	3	2	4	1	2	3	3	4	perfect
1	1	554.247	1721.47	30.3636	2	2	1	3	3	4	1	4	perfect
1	1	561.094	217.969	30.3854	1	2	4	1	4	4	1	3	perfect
1	1	565.986	504.6	30.4143	3	4	4	2	2	3	1	1	perfect
1	1	584.805	644.06	30.5705	2	1	3	4	2	1	2	3	perfect
1	1	587.31	942.103	31.2143	1	1	4	2	1	3	2	4	perfect
1	1	585.923	1078.45	30.7077	3	3	2	4	3	4	1	2	perfect
1	1	586	1268.56	30.1096	3	3	2	4	3	4	1	2	perfect
1	1	592.372	1968.53	30.3358	3	3	2	4	3	4	1	2	perfect
1	1	595.575	155.575	30.5	2	4	4	1	1	4	1	3	perfect
1	1	602.213	329.59	30.3607	4	4	2	1	1	3	4	1	perfect
1	1	603.146	471.771	30.3958	4	1	2	3	3	2	1	2	perfect
1	1	614.328	1804	30.597	3	3	2	4	3	4	1	2	perfect
1	1	624.76	707.4	30.08	4	1	3	4	2	4	1	3	perfect
1	1	626.598	140.069	30.3922	4	3	1	2	2	3	4	1	perfect
1	1	632.278	1595.48	30.7407	2	2	4	1	1	3	4	1	perfect
1	1	632.676	132.412	30.4706	2	4	4	1	1	4	1	3	perfect
1	1	638.052	720.455	30.3636	2	2	1	3	3	4	1	4	perfect
1	1	639.431	1019.37	30.4118	2	1	1	2	3	4	4	1	perfect
1	1	642.462	478.288	30.4135	3	4	3	3	4	4	2	1	perfect
1	1	644.705	222.598	30.9344	2	2	4	1	1	3	4	1	perfect
1	1	644.457	1426.07	30.3827	2	4	4	1	1	4	1	3	perfect
1	1	647.667	1293.45	30.5867	3	2	3	4	2	4	3	1	perfect
1	1	652.686	1166.03	30.3286	2	4	4	1	1	4	1	3	perfect
1	1	654.368	198.044	30.6176	3	2	3	4	2	4	3	1	perfect
1	1	657.844	899.062	30.5	4	3	2	4	1	4	1	3	perfect
1	1	659.443	1524.49	30.5574	3	2	4	1	2	3	3	4	perfect
1	1	659.902	675.857	30.4737	4	2	3	3	2	1	1	2	perfect
1	1	667.286	401.306	30.2041	3	4	4	2	2	3	1	1	perfect
1	1	667.638	378.255	30.5319	2	4	4	1	1	4	1	3	perfect
1	1	670	441.703	30.6757	3	2	4	1	2	3	3	4	perfect
1	1	670.2	553.067	30.4444	3	2	3	4	2	4	3	1	perfect
1	1	672.079	233.762	30.4158	3	2	4	3	3	2	3	4	perfect
1	1	673.258	450.339	30.6452	3	2	2	3	1	1	4	4	perfect
1	1	674.952	865.5	30.3871	2	2	4	1	1	3	4	1	perfect
1	1	676.269	1304.03	30.6723	3	2	3	4	2	4	3	1	perfect
1	1	682.563	875.913	30.466	4	2	3	3	2	1	1	2	perfect
1	1	689.839	818.315	30.0484	2	1	2	1	2	3	4	3	perfect
1	1	693.24	1451.54	30.5208	4	3	1	2	2	3	4	1	perfect
1	1	693.859	1753.54	30.4949	3	2	3	4	2	4	3	1	perfect
1	1	697.974	465.974	30.5385	2	4	4	1	1	4	1	3	perfect
1	1	702.568	1692.22	30.6081	4	1	3	2	4	1	4	3	perfect
1	1	703.329	1858.45	30.5068	3	3	2	4	3	4	1	2	perfect
1	1	705.827	627.889	30.2222	3	4	2	4	2	3	3	1	perfect
1	1	708.463	1141.33	30.3731	2	4	4	1	1	4	1	3	perfect
1	1	711.351	468.676	30.3784	2	1	1	2	3	4	4	1	perfect
1	1	716.155	1410.58	30.5258	3	2	3	4	2	4	3	1	perfect
1	1	717.385	1482.1	30.2308	4	3	1	2	2	3	4	1	perfect
1	1	718.283	1377.2	30.7174	3	2	4	1	2	3	3	4	perfect
1	1	725.229	1449.79	30.5417	3	2	2	3	1	1	4	4	perfect
1	1	727.534	610.918	30.8767	3	4	2	4	2	3	3	1	perfect
1	1	734.026	1326.55	30.4615	2	2	1	3	3	4	1	4	perfect
1	1	741.526	676.763	30.2632	1	3	1	3	2	4	2	4	perfect
1	1	741.98	751.686	30.2353	2	2	1	3	3	4	1	4	perfect
1	1	756.478	1462.9	30.287	2	1	1	2	3	4	4	1	perfect
1	1	758.738	1635.09	30.4899	1	4	1	3	4	2	4	3	perfect
1	1	760.754	1480.35	30.5476	3	4	3	2	3	2	3	4	perfect
1	1	761.91	627.436	30.3205	3	3	2	4	3	4	1	2	perfect
1	1	763.072	1870.86	30.4783	2	2	1	3	3	4	1	4	perfect
1	1	767.613	1379.66	30.6774	2	4	4	1	1	4	1	3	perfect
1	1	772.829	1856.69	30.3714	2	4	4	1	1	4	1	3	perfect
1	1	774.717	1498.36	30.4528	3	2	2	3	1	1	4	4	perfect
1	1	779.464	927.125	30.2589	3	4	2	4	2	3	3	1	perfect
1	1	789.675	1490.29	30.4298	4	2	1	1	3	4	2	3	perfect
1	1	794.414	1799.97	30.5402	2	2	4	1	1	3	4	1	perfect
1	1	796.341	1483.02	30.4512	2	3	3	4	4	2	3	3	perfect
1	1	801.774	1091.2	29.9286	2	4	4	1	1	4	1	3	perfect
1	1	809.355	413.645	30.8	3	2	4	1	2	3	3	4	perfect
1	1	810.641	1500.36	31.3261	3	3	2	4	3	4	1	2	perfect
1	1	816.172	1473.49	30.596	1	2	4	1	4	4	1	3	perfect
1	1	820.248	472.339	30.4128	3	4	2	4	2	3	3	1	perfect
1	1	826	1434.15	30.2593	3	2	4	1	2	3	3	4	perfect
1	1	831.948	1799.12	30.5172	2	2	4	1	1	3	4	1	perfect
1	1	839.505	498.021	30.6211	4	1	3	4	2	4	1	3	perfect
1	1	850.303	467.926	30.4344	2	3	3	4	4	2	3	3	perfect
1	1	850.37	574	30.56	2	1	3	4	2	1	2	3	perfect
1	1	852.138	1198.14	30.1875	3	2	3	4	2	4	3	1	perfect
1	1	856.423	1464.25	30.4423	4	2	3	3	2	1	1	2	perfect
1	1	862.052	398.125	30.4583	2	2	4	1	1	3	4	1	perfect
1	1	870.358	524.758	30.3684	4	4	2	1	1	3	4	1	perfect
1	1	872.351	349.176	30.542	2	1	3	4	2	1	2	3	perfect
1	1	872.589	1227.07	30.2667	3	2	3	4	2	4	3	1	perfect
1	1	884.027	1048.3	30.2055	2	4	4	1	1	4	1	3	perfect
1	1	888.756	1076.15	30.2927	3	2	3	4	2	4	3	1	perfect
1	1	892.324	1152.69	30.2535	4	3	1	2	2	3	4	1	perfect
1	1	895.724	614.092	30.2895	3	3	2	4	3	4	1	2	perfect
1	1	903	1138.91	30.1915	3	2	3	4	2	4	3	1	perfect
1	1	904.381	694.254	29.9841	4	4	3	3	4	2	1	1	perfect
1	1	906.511	649.387	30.6569	1	1	4	2	1	3	2	4	perfect
1	1	907.292	486.115	30.7188	3	2	2	3	1	1	4	4	perfect
1	1	914.082	680.408	30.1837	2	4	4	1	1	4	1	3	perfect
1	1	914.514	1188.21	30.2432	3	4	2	3	2	1	4	3	perfect
1	1	921.474	438.754	30.4035	2	4	4	1	1	4	1	3	perfect
1	1	924.806	485.029	30.3301	2	2	4	3	2	3	1	3	perfect
1	1	928.531	302.422	30.2969	3	2	3	4	2	4	3	1	perfect
1	1	933.963	1611.07	30.486	3	4	2	4	2	3	3	1	perfect
1	1	936.354	457.862	30.6923	3	2	3	4	2	4	3	1	perfect
1	1	943.76	528.5	30.16	3	2	3	4	2	4	3	1	perfect
1	1	947.348	1057.06	30.375	4	1	3	4	2	4	1	3	perfect
1	1	947.577	1574.11	30.2115	3	3	4	2	1	4	3	4	perfect
1	1	950.579	497.807	30.3684	3	4	2	3	2	1	4	3	perfect
1	1	962.667	374.394	30.4242	2	4	4	1	1	4	1	3	perfect
1	1	963.804	446.929	30.3571	3	2	3	4	2	4	3	1	perfect
1	1	969.074	965.915	30.2447	1	1	4	2	1	3	2	4	perfect
1	1	969.182	1669.11	29.7879	2	2	4	1	1	3	4	1	perfect
1	1	975.78	1019.58	30.2542	4	2	3	3	2	1	1	2	perfect
1	1	981.38	1606.38	30.7722	2	4	4	1	1	4	1	3	perfect
1	1	986.759	349.722	30.1111	2	2	1	3	3	4	1	4	perfect
1	1	988.268	1982.7	30.8571	2	4	4	1	1	4	1	3	perfect
1	1	990.425	626.678	30.2414	4	4	3	3	4	2	1	1	perfect
1	1	994.02	721.48	30.46	3	3	2	4	3	4	1	2	perfect
1	1	995.288	574.924	30.5254	1	3	4	1	2	4	4	1	perfect
1	1	995.765	613.847	30.5306	3	2	4	1	2	3	3	4	perfect
1	1	1009.1	294.915	30.5122	3	2	3	4	2	4	3	1	perfect
1	1	1009	1740.66	31.2582	3	3	2	4	3	4	1	2	perfect
1	1	1016.24	1502.93	30.3273	3	4	2	4	2	3	3	1	perfect
1	1	1017.27	180.438	30.2292	3	4	3	2	3	2	3	4	perfect
1	1	1028.98	647.729	30.3559	3	3	4	2	1	4	3	4	perfect
1	1	1029.17	1547.1	30.3762	4	1	3	4	2	4	1	3	perfect
1	1	1030.54	1611.97	30.386	2	1	3	3	4	1	4	2	perfect
1	1	1031.67	289.911	30.439	1	4	1	3	4	3	2	2	perfect
1	1	1031.35	1647.45	30.4268	2	3	3	4	4	2	3	3	perfect
1	1	1040.66	875.69	30.8592	2	2	1	3	3	4	1	4	perfect
1	1	1048.32	867.256	30.439	3	2	3	4	2	4	3	1	perfect
1	1	1049.08	1972.99	30.2192	3	3	2	4	3	4	1	2	perfect
1	1	1050.04	269.044	30.5133	1	2	4	1	4	4	1	3	perfect
1	1	1053.47	172.745	30.2157	4	4	3	1	3	2	3	2	perfect
1	1	1054.16	1701.36	30.6883	4	2	3	3	2	1	1	2	perfect
1	1	1068.62	372.812	30.4792	2	2	4	1	1	3	4	1	perfect
1	1	1071.78	1604.14	30.4337	3	2	3	4	2	4	3	1	perfect
1	1	1074.78	353.3	30.525	2	2	1	3	3	4	1	4	perfect
1	1	1078.97	337.924	30.2826	3	4	2	4	2	3	3	1	perfect
1	1	1079.7	567.455	30.3864	3	2	4	1	2	3	3	4	perfect
1	1	1080.15	910.368	30.4412	3	3	2	4	3	4	1	2	perfect
1	1	1080.41	1731.43	30.1724	2	2	4	1	1	3	4	1	perfect
1	1	1084.05	228.558	30.7684	4	4	3	1	3	2	3	2	perfect
1	1	1083.6	917.33	30.5426	3	4	3	3	4	4	2	1	perfect
1	1	1089.89	529.246	30.2295	2	2	4	1	1	3	4	1	perfect
1	1	1091.96	821.067	30.3619	1	2	4	1	4	4	1	3	perfect
1	1	1099.31	203.18	30.5082	2	2	4	1	1	3	4	1	perfect
1	1	1104.08	445.521	30.6056	2	2	4	1	1	3	4	1	perfect
1	1	1107.11	967.129	30.3176	2	4	4	1	1	4	1	3	perfect
1	1	1111.14	803.063	30.3333	1	3	4	2	2	4	3	3	perfect
1	1	1112.04	384.056	30.2617	3	3	2	4	3	4	1	2	perfect
1	1	1115.65	167.711	30.6867	2	2	1	3	3	4	1	4	perfect
1	1	1116.57	186.302	30.1321	3	4	3	3	4	4	2	1	perfect
1	1	1134.75	964	30.3425	2	4	4	1	1	4	1	3	perfect
1	1	1137.07	857.4	30.2667	3	2	4	1	2	3	3	4	perfect
1	1	1141.35	961.182	30.5303	3	4	2	4	2	3	3	1	perfect
1	1	1145.15	992.732	30.439	4	4	2	1	1	3	4	1	perfect
1	1	1157.09	1793.63	30.5441	3	4	3	3	4	4	2	1	perfect
1	1	1158.84	925.295	30.2131	3	2	4	1	2	3	3	4	perfect
1	1	1162.09	151.632	30.6471	4	3	2	4	1	4	1	3	perfect
1	1	1162.08	161.5	30.7	4	2	3	3	2	1	1	2	perfect
1	1	1169.41	402.301	30.9041	1	1	4	2	1	3	2	4	perfect
1	1	1172.82	807.404	30.386	2	3	3	4	4	2	3	3	perfect
1	1	1176.45	580.027	30.7162	3	3	2	4	3	4	1	2	perfect
1	1	1184.89	1766.57	30.3933	1	1	4	2	1	3	2	4	perfect
1	1	1186.02	776.009	30.3243	3	2	4	1	2	3	3	4	perfect
1	1	1188.86	584.17	30.4906	2	2	4	1	1	3	4	1	perfect
1	1	1198.26	330.548	30.4521	1	1	4	2	1	3	2	4	perfect
1	1	1201.77	844.203	30.2969	3	4	3	2	3	2	3	4	perfect
1	1	1206.06	206.339	30.4032	3	3	2	4	3	4	1	2	perfect
1	1	1208.43	626.74	29.9351	2	4	4	1	1	4	1	3	perfect
1	1	1210.12	959.781	30.4375	2	2	1	3	3	4	1	4	perfect
1	1	1218.14	393.01	30.74	2	1	3	4	2	1	2	3	perfect
1	1	1225.08	1005.71	30.1538	3	2	2	3	1	1	4	4	perfect
1	1	1226.17	562.547	30.2642	3	3	2	4	3	4	1	2	perfect
1	1	1225.72	994.354	30.3769	4	4	3	3	4	2	1	1	perfect
1	1	1226.95	759.442	30.7792	2	4	3	1	1	2	1	2	perfect
1	1	1230.61	128.355	30.6452	4	2	3	3	2	1	1	2	perfect
1	1	1232.72	334.026	30.3846	2	2	4	1	1	3	4	1	perfect
1	1	1242.48	894.623	30.6393	3	4	3	2	3	2	3	4	perfect
1	1	1243.97	796.667	30.5385	3	2	4	1	2	3	3	4	perfect
1	1	1248.08	977.5	30.5946	4	3	1	2	2	3	4	1	perfect
1	1	1269.3	840.52	30.72	2	4	4	1	1	4	1	3	perfect
1	1	1272.13	190.396	30.2075	2	2	1	3	3	4	1	4	perfect
1	1	1280.58	890.876	30.5393	3	4	3	2	3	2	3	4	perfect
1	1	1282.06	1899.07	30.5667	3	3	4	2	1	4	3	4	perfect
1	1	1289.14	851.143	30.75	2	1	1	2	3	4	4	1	perfect
1	1	1295.7	1911.07	30.3256	3	2	4	1	2	3	3	4	perfect
1	1	1302.03	716.48	30.4533	3	4	3	2	3	2	3	4	perfect
1	1	1331.79	1943.09	30.4623	4	3	1	2	2	3	4	1	perfect
1	1	1332.24	1971.57	30.3784	3	2	3	4	2	4	3	1	perfect
1	1	1345.78	793.757	29.973	2	1	2	1	2	3	4	3	perfect
1	1	1347.28	629.755	30.3774	4	3	1	2	2	3	4	1	perfect
1	1	1348.33	269.797	30.1406	2	1	4	3	4	3	2	3	perfect
1	1	1366.97	735.73	30.3243	2	4	4	1	1	4	1	3	perfect
1	1	1367.41	205.125	30.075	2	2	4	1	1	3	4	1	perfect
1	1	1370.29	812.556	30.3111	2	4	4	1	1	4	1	3	perfect
1	1	1389.73	445.212	30.3333	2	4	3	1	1	2	1	2	perfect
1	1	1401.39	388.379	30.7273	3	3	2	4	3	4	1	2	perfect
1	1	1411.06	835.023	30.093	2	1	3	4	2	1	2	3	perfect
1	1	1421.87	662.456	30.9889	3	1	4	2	1	4	4	1	perfect
1	1	1422.4	334	30.2286	1	1	4	2	1	3	2	4	perfect
1	1	1424.72	362.011	30.6737	4	2	3	3	2	1	1	2	perfect
1	1	1428.71	233.735	30.3673	4	2	3	3	2	1	1	2	perfect
1	1	1448.48	100.672	30.4426	3	2	3	4	2	4	3	1	perfect
1	1	1460.15	176.412	30.4706	3	1	4	2	1	4	4	1	perfect
1	1	1460.33	722.542	30.3958	3	4	4	2	2	3	1	1	perfect
1	1	1463.33	901.462	30.2821	3	2	3	4	2	4	3	1	perfect
1	1	1472.38	808.051	30.641	1	2	4	1	4	4	1	3	perfect
1	1	132.389	1165.59	30.7222	4	2	3	3	2	1	1	2	perfect
1	1	199.844	1751.56	30.9817	4	4	3	4	4	1	3	3	perfect
1	1	236.552	1326.9	31.3134	2	4	4	1	1	4	1	3	perfect
1	1	249.304	1234.63	30.9114	3	2	3	4	2	4	3	1	perfect
1	1	251.667	681.385	30.5385	2	2	4	1	1	3	4	1	perfect
1	1	251.782	690.727	30.9455	3	3	2	4	3	4	1	2	perfect
1	1	266.35	1211.86	31.301	2	3	3	4	4	2	3	3	perfect
1	1	270.069	1313.6	30.9208	1	1	4	2	1	3	2	4	perfect
1	1	274.238	632.166	30.7417	3	3	2	4	3	4	1	2	perfect
1	1	276.5	781.6	31.15	4	2	4	3	1	3	2	3	perfect
1	1	291.243	822.729	30.9	3	3	2	4	3	4	1	2	perfect
1	1	296.98	1723.9	30.8	1	2	4	1	4	4	1	3	perfect
1	1	297.393	1893.83	31.0119	2	2	1	3	3	4	1	4	perfect
1	1	305.959	697.39	30.8699	3	3	2	4	3	4	1	2	perfect
1	1	318.533	1212.76	31	3	4	2	4	2	3	3	1	perfect
1	1	318.519	1261.71	31.0385	3	3	2	4	3	4	1	2	perfect
1	1	322.5	1751.99	30.9912	2	2	1	3	3	4	1	4	perfect
1	1	322.76	1179.26	30.592	2	3	3	4	4	2	3	3	perfect
1	1	328.565	852.152	30.4674	3	3	2	4	3	4	1	2	perfect
1	1	342.122	1660.04	31.1633	3	2	3	4	2	4	3	1	perfect
1	1	354.645	853.316	30.8553	2	2	4	1	1	3	4	1	perfect
1	1	358.062	1094.61	30.7969	3	3	2	4	3	4	1	2	perfect
1	1	358.932	1314.15	31.0169	4	2	4	3	1	3	2	3	perfect
1	1	362.973	1890	30.7838	2	2	4	1	1	3	4	1	perfect
1	1	366.018	882.732	30.9464	1	4	1	3	4	2	4	3	perfect
1	1	381.027	1703.63	31.1429	2	1	4	3	4	3	2	3	perfect
1	1	381.945	1918.26	31.0459	3	2	2	1	3	2	4	3	perfect
1	1	381.045	717.442	30.6104	1	1	4	2	1	3	2	4	perfect
1	1	390.718	1940.13	31.4663	2	2	1	3	3	4	1	4	perfect
1	1	391.823	1812.53	30.9583	2	4	4	1	1	4	1	3	perfect
1	1	393.5	1798.07	31.0909	3	2	4	1	2	3	3	4	perfect
1	1	400.141	842.337	30.4239	2	4	4	1	1	4	1	3	perfect
1	1	399.5	1087.27	30.5556	1	2	4	1	4	4	1	3	perfect
1	1	402.691	1335.09	31.733	3	3	2	4	3	4	1	2	perfect
1	1	416.209	1272.24	30.8721	4	4	3	1	3	2	3	2	perfect
1	1	421.495	837.842	31.2211	2	4	4	1	1	4	1	3	perfect
1	1	448.043	394.383	31.7447	2	4	4	1	1	4	1	3	perfect
1	1	453	403.962	30.7692	4	1	3	4	2	4	1	3	perfect
1	1	457.854	752.803	30.7737	2	3	3	4	4	2	3	3	perfect
1	1	463.521	1207.48	30.9859	2	1	3	4	2	1	2	3	perfect
1	1	463.241	1907.36	30.8276	2	4	3	1	1	2	1	2	perfect
1	1	467.705	1246.11	30.8409	3	3	4	2	1	4	3	4	perfect
1	1	468.509	360.782	30.9455	2	1	3	4	2	1	2	3	perfect
1	1	478.82	470.738	30.7541	4	2	3	3	2	1	1	2	perfect
1	1	481.282	1167.74	31.1795	3	2	3	2	3	4	1	4	perfect
1	1	488.048	1270.13	30.581	4	1	3	4	2	4	1	3	perfect
1	1	493.72	537.53	31.08	3	4	3	3	4	4	2	1	perfect
1	1	496.358	1366.84	31.1791	4	2	3	3	2	1	1	2	perfect
1	1	502.596	409.825	30.9649	3	2	4	1	2	3	3	4	perfect
1	1	504.768	772.338	31.657	2	4	4	1	1	4	1	3	perfect
1	1	513.07	304.579	30.8596	2	2	1	3	3	4	1	4	perfect
1	1	514.486	627.432	31.0541	4	3	1	2	2	3	4	1	perfect
1	1	515.754	1322.04	30.8772	3	2	2	3	1	1	4	4	perfect
1	1	518.01	1143.62	30.6061	4	1	3	4	2	4	1	3	perfect
1	1	518.747	1226.28	30.5977	2	2	1	3	3	4	1	4	perfect
1	1	521.772	1248	30.5614	3	3	2	4	3	4	1	2	perfect
1	1	527.473	762.855	31	2	4	4	1	1	4	1	3	perfect
1	1	528.934	1474.81	31.6861	1	4	1	3	4	3	2	2	perfect
1	1	541.065	402.325	30.987	3	2	4	1	2	3	3	4	perfect
1	1	546.277	869.941	30.8317	2	2	1	3	3	4	1	4	perfect
1	1	545.855	1031.19	31.0727	2	2	4	1	1	3	4	1	perfect
1	1	546.5	64.0161	30.5726	1	1	4	2	1	3	2	4	perfect
1	1	546.688	412.708	30.6667	3	4	3	2	3	2	3	4	perfect
1	1	546.726	1928.75	31.1071	2	1	1	2	3	4	4	1	perfect
1	1	548.966	859.257	30.3378	2	1	3	4	2	1	2	3	perfect
1	1	551.819	163.584	30.8591	3	2	3	4	2	4	3	1	perfect
1	1	551.958	1000.68	31.0139	3	3	2	4	3	4	1	2	perfect
1	1	552.341	1808.22	30.9024	3	3	2	4	3	4	1	2	perfect
1	1	554.165	559.987	31.0633	3	2	3	4	2	4	3	1	perfect
1	1	566.72	1126.11	30.8902	3	4	2	4	2	3	3	1	perfect
1	1	578.159	1644.13	31.1739	2	1	1	2	3	4	4	1	perfect
1	1	584.429	364.408	31.0408	2	1	3	4	2	1	2	3	perfect
1	1	587.417	841.403	30.7708	1	1	4	2	1	3	2	4	perfect
1	1	589.5	496.205	31.0513	3	2	3	4	2	4	3	1	perfect
1	1	590.891	1215.03	30.5842	3	4	2	4	2	3	3	1	perfect
1	1	592.333	461.292	31.125	3	4	3	2	3	2	3	4	perfect
1	1	598.143	235.831	30.7532	4	3	1	2	2	3	4	1	perfect
1	1	598.923	1302.66	31.3462	3	2	3	4	2	4	3	1	perfect
1	1	599.178	221.753	30.9452	3	2	3	4	2	4	3	1	perfect
1	1	601.588	835.186	30.951	3	4	4	2	2	3	1	1	perfect
1	1	604	372.875	30.75	2	2	1	3	3	4	1	4	perfect
1	1	604.48	1666.24	31.0133	2	1	4	3	4	3	2	3	perfect
1	1	604.763	1589.84	31.2368	3	4	3	3	4	4	2	1	perfect
1	1	611.949	483.838	31.0909	2	4	4	1	1	4	1	3	perfect
1	1	633.848	686.456	30.8101	4	2	3	3	2	1	1	2	perfect
1	1	638.308	986.759	30.8346	1	4	1	3	4	3	2	2	perfect
1	1	643.283	1614.2	30.8053	4	1	3	4	2	4	1	3	perfect
1	1	644.328	1520.71	30.9828	2	4	4	1	1	4	1	3	perfect
1	1	647.736	703.705	30.3876	2	1	3	4	2	1	2	3	perfect
1	1	656.353	120.647	31.2941	2	2	4	1	1	3	4	1	perfect
1	1	663.295	245.782	30.641	4	4	2	1	1	3	4	1	perfect
1	1	664.389	1434.87	30.6444	2	1	1	2	3	4	4	1	perfect
1	1	670.892	786.602	30.9639	3	3	2	4	3	4	1	2	perfect
1	1	670.752	1791.18	30.7905	2	1	1	2	3	4	4	1	perfect
1	1	674.368	748.942	30.3041	2	4	3	1	1	2	1	2	perfect
1	1	679.368	255.839	31.0575	1	2	4	1	4	4	1	3	perfect
1	1	680.947	560.413	31.0667	4	1	3	4	2	4	1	3	perfect
1	1	684.438	273.646	31.1458	4	1	3	4	2	4	1	3	perfect
1	1	689.43	433.118	30.9462	2	1	1	2	3	4	4	1	perfect
1	1	688.722	487.444	30.7111	2	2	1	3	3	4	1	4	perfect
1	1	692.676	1216.14	30.8378	3	3	2	4	3	4	1	2	perfect
1	1	702.607	1100.11	30.8197	2	4	4	1	1	4	1	3	perfect
1	1	705.193	264.123	30.9474	3	3	2	4	3	4	1	2	perfect
1	1	705.549	1362.07	30.7746	2	1	3	4	2	1	2	3	perfect
1	1	713.968	1972	31.2581	2	1	4	3	4	3	2	3	perfect
1	1	718.659	1815.86	30.5227	2	2	4	1	1	3	4	1	perfect
1	1	719.611	562.444	30.8519	1	2	4	1	4	4	1	3	perfect
1	1	720.386	1803.93	30.9432	2	4	4	1	1	4	1	3	perfect
1	1	722.792	348.347	30.7222	4	1	3	4	2	4	1	3	perfect
1	1	724.114	1477.91	31.0759	2	4	4	1	1	4	1	3	perfect
1	1	727.468	759.052	31.026	4	2	3	3	2	1	1	2	perfect
1	1	732.805	917.379	30.6207	2	1	1	2	3	4	4	1	perfect
1	1	733.103	1908.97	31.0862	2	3	4	3	4	1	1	4	perfect
1	1	733.75	1336.77	31	2	4	4	1	1	4	1	3	perfect
1	1	734.917	582.083	31.5167	2	2	1	3	3	4	1	4	perfect
1	1	741.835	1821.14	30.7473	4	4	2	1	1	3	4	1	perfect
1	1	745.716	1092.97	31	2	2	4	3	2	3	1	3	perfect
1	1	750.089	954.139	30.4937	3	1	3	4	2	2	3	4	perfect
1	1	753.957	1086.24	30.8261	2	4	4	1	1	4	1	3	perfect
1	1	758.809	754.873	30.4273	4	1	3	4	2	4	1	3	perfect
1	1	766.16	1496.41	30.9506	2	2	4	1	1	3	4	1	perfect
1	1	768.379	1834.04	30.3053	4	2	1	1	3	4	2	3	perfect
1	1	776.216	870.02	30.9608	2	2	4	1	1	3	4	1	perfect
1	1	780.593	444.062	30.9753	1	2	4	1	4	4	1	3	perfect
1	1	780.836	1382.73	30.0182	4	3	1	2	2	3	4	1	perfect
1	1	783.937	936.316	30.7215	2	4	4	1	1	4	1	3	perfect
1	1	786.559	974.483	30.5254	2	4	4	1	1	4	1	3	perfect
1	1	787.031	1076.48	31	2	4	4	1	1	4	1	3	perfect
1	1	788.367	617.987	30.9873	3	3	2	4	3	4	1	2	perfect
1	1	788.485	927.303	31.303	1	1	4	2	1	3	2	4	perfect
1	1	791.577	1269.68	30.5513	1	4	1	3	4	2	4	3	perfect
1	1	795.787	929.854	30.5843	2	2	4	1	1	3	4	1	perfect
1	1	798.543	660.129	30.8143	2	4	4	1	1	4	1	3	perfect
1	1	802.515	540.273	30.5758	3	2	3	4	2	4	3	1	perfect
1	1	808.609	527.754	30.5362	3	2	3	4	2	4	3	1	perfect
1	1	812.316	1419.11	31.2368	2	1	3	4	2	1	2	3	perfect
1	1	817.18	643.875	31.5859	2	2	4	1	1	3	4	1	perfect
1	1	817.311	672.358	31.2027	3	4	3	2	3	2	3	4	perfect
1	1	829.309	1966.28	30.8617	3	2	4	1	2	3	3	4	perfect
1	1	834.512	663.959	31.1545	2	4	4	1	1	4	1	3	perfect
1	1	838.44	626.417	31.0714	2	1	1	2	3	4	4	1	perfect
1	1	838.829	1969.39	30.9143	2	4	4	1	1	4	1	3	perfect
1	1	842.5	670.457	30.8913	2	4	4	1	1	4	1	3	perfect
1	1	841.767	884.7	30.8667	2	2	1	3	3	4	1	4	perfect
1	1	841.467	1217.9	30.7111	3	2	3	4	2	4	3	1	perfect
1	1	841.841	657.097	30.4489	3	4	4	2	2	3	1	1	perfect
1	1	855.723	1279.98	30.8191	3	3	2	4	3	4	1	2	perfect
1	1	856.457	1762.16	31.2328	2	1	3	4	2	1	2	3	perfect
1	1	860.292	779.729	30.9792	3	4	3	2	3	2	3	4	perfect
1	1	860.39	836.829	30.8659	3	2	3	4	2	4	3	1	perfect
1	1	868.593	1235.53	30.6173	3	2	3	4	2	4	3	1	perfect
1	1	874.49	497.857	31.2653	2	2	4	1	1	3	4	1	perfect
1	1	878.077	1062.16	30.5385	3	2	3	4	2	4	3	1	perfect
1	1	881.171	1196.59	31.2429	3	2	3	4	2	4	3	1	perfect
1	1	881.851	821.821	30.8358	3	4	3	3	4	4	2	1	perfect
1	1	889.417	408.083	31.0556	2	2	4	1	1	3	4	1	perfect
1	1	889.984	122.344	30.9375	3	4	3	2	3	2	3	4	perfect
1	1	909.938	1175.29	31	3	2	3	4	2	4	3	1	perfect
1	1	913.396	936.021	31.125	4	2	3	3	2	1	1	2	perfect
1	1	920.435	532.081	30.8065	3	2	3	4	2	4	3	1	perfect
1	1	919.976	563.646	30.878	3	4	3	3	4	4	2	1	perfect
1	1	926.884	686.014	30.942	2	4	4	1	1	4	1	3	perfect
1	1	933.417	476.176	30.7315	1	2	4	1	4	4	1	3	perfect
1	1	935.35	1167.97	31.0875	4	1	3	4	2	4	1	3	perfect
1	1	948.254	1137.21	30.7612	2	2	1	3	3	4	1	4	perfect
1	1	958.407	925.085	31	2	2	4	1	1	3	4	1	perfect
1	1	957.833	1109.93	30.9333	1	2	4	1	4	4	1	3	perfect
1	1	958.356	1628.31	30.9322	4	1	3	4	2	4	1	3	perfect
1	1	962.179	853.851	30.9701	2	4	4	1	1	4	1	3	perfect
1	1	965.836	214.148	30.7049	4	4	3	3	4	2	1	1	perfect
1	1	970.324	641.882	30.9265	4	3	1	2	2	3	4	1	perfect
1	1	973.664	259.393	30.8785	3	4	3	2	3	2	3	4	perfect
1	1	977.891	175.018	30.6545	3	2	4	1	2	3	3	4	perfect
1	1	985.708	228.248	30.5328	3	4	3	2	3	2	3	4	perfect
1	1	998.07	470.54	30.76	3	2	3	2	3	4	1	4	perfect
1	1	999.561	674.298	30.7895	3	2	4	1	2	3	3	4	perfect
1	1	1011.34	1520.17	30.7578	2	2	1	3	3	4	1	4	perfect
1	1	1015.58	489.175	30.9298	3	2	3	4	2	4	3	1	perfect
1	1	1019.1	1752.24	31.1129	2	1	1	2	3	4	4	1	perfect
1	1	1019.73	1675.4	30.9375	3	2	3	4	2	4	3	1	perfect
1	1	1023.35	611.167	30.7917	3	2	2	3	1	1	4	4	perfect
1	1	1027.7	424.873	30.8354	3	2	3	4	2	4	3	1	perfect
1	1	1030.44	1867.69	31.0847	2	4	4	1	1	4	1	3	perfect
1	1	1041.75	1712.85	31	3	2	3	4	2	4	3	1	perfect
1	1	1064.44	1654.24	30.9634	3	2	3	4	2	4	3	1	perfect
1	1	1070.6	1760.28	30.7195	3	2	3	4	2	4	3	1	perfect
1	1	1077.35	251.387	30.8933	3	4	3	2	3	2	3	4	perfect
1	1	1078.41	923.5	31.069	3	2	3	4	2	4	3	1	perfect
1	1	1096.13	616.297	30.3814	1	4	1	3	4	2	4	3	perfect
1	1	1097.85	948.327	30.7273	3	2	3	4	2	4	3	1	perfect
1	1	1101.48	1772.3	31.4122	2	2	1	3	3	4	1	4	perfect
1	1	1102.71	1806.16	30.9683	4	2	1	1	3	4	2	3	perfect
1	1	1109.64	777.898	30.9796	3	4	3	3	4	4	2	1	perfect
1	1	1119.4	198.603	30.3276	2	2	4	1	1	3	4	1	perfect
1	1	1124.99	862.396	30.6354	2	2	4	3	2	3	1	3	perfect
1	1	1124.52	960.386	31.0241	4	2	3	3	2	1	1	2	perfect
1	1	1136.48	864.985	30.8507	3	2	3	4	2	4	3	1	perfect
1	1	1138.28	1888.15	31.0208	2	1	1	2	3	4	4	1	perfect
1	1	1140	806.474	30.9649	3	2	3	4	2	4	3	1	perfect
1	1	1141.3	1674.86	30.7935	3	2	3	4	2	4	3	1	perfect
1	1	1151.23	1932.48	30.8462	3	3	2	4	3	4	1	2	perfect
1	1	1152.23	278.229	30.8571	2	1	3	4	2	1	2	3	perfect
1	1	1156.23	817.072	30.9036	3	2	3	4	2	4	3	1	perfect
1	1	1158.27	382.037	31	2	1	1	2	3	4	4	1	perfect
1	1	1158.29	931.812	30.9	4	3	2	4	1	4	1	3	perfect
1	1	1160.86	169.571	30.4898	3	3	2	4	3	4	1	2	perfect
1	1	1166.51	545.07	31.2982	3	3	2	4	3	4	1	2	perfect
1	1	1170.57	271.565	31.0217	2	2	4	1	1	3	4	1	perfect
1	1	1173.8	295.317	30.85	3	2	3	4	2	4	3	1	perfect
1	1	1184.29	785.814	30.6859	4	4	3	3	4	2	1	1	perfect
1	1	1188.49	1880.11	31	4	2	3	3	2	1	1	2	perfect
1	1	1192.83	969.944	31	2	4	4	1	1	4	1	3	perfect
1	1	1196.12	190.782	30.9872	2	2	1	3	3	4	1	4	perfect
1	1	1197.02	738.634	30.878	4	3	1	2	2	3	4	1	perfect
1	1	1199.77	1782.9	30.7805	3	3	2	4	3	4	1	2	perfect
1	1	1202.17	665.028	31.0278	2	2	4	1	1	3	4	1	perfect
1	1	1212.05	881.343	31.1333	4	3	1	2	2	3	4	1	perfect
1	1	1215.85	856.438	31.1042	3	2	4	1	2	3	3	4	perfect
1	1	1216.84	374.793	30.8966	4	2	3	3	2	1	1	2	perfect
1	1	1220.24	809.078	31.1765	2	4	4	1	1	4	1	3	perfect
1	1	1224.72	456.406	30.5	4	2	3	3	2	1	1	2	perfect
1	1	1227.29	409.914	30.6571	3	3	2	4	3	4	1	2	perfect
1	1	1229.35	290.152	31.1519	4	2	3	3	2	1	1	2	perfect
1	1	1232.25	409.938	31.1562	2	2	4	1	1	3	4	1	perfect
1	1	1233.81	923.579	30.7263	3	4	4	2	2	3	1	1	perfect
1	1	1234.37	1007.61	30.75	4	4	2	1	1	3	4	1	perfect
1	1	1253.49	374.707	31.1867	2	1	3	4	2	1	2	3	perfect
1	1	1253.68	116.161	30.5806	3	1	4	2	1	4	4	1	perfect
1	1	1258.05	755.517	31.0345	3	4	2	4	2	3	3	1	perfect
1	1	1260.16	660.055	30.967	2	1	3	4	2	1	2	3	perfect
1	1	1268.09	432.446	31.0893	2	2	4	1	1	3	4	1	perfect
1	1	1276.06	879.926	30.8704	3	4	3	2	3	2	3	4	perfect
1	1	1278.41	851.122	31	2	4	4	1	1	4	1	3	perfect
1	1	1278.09	857.287	30.931	2	4	4	1	1	4	1	3	perfect
1	1	1289.86	706.922	31	3	2	3	4	2	4	3	1	perfect
1	1	1290.58	1919.45	30.4474	2	1	1	2	3	4	4	1	perfect
1	1	1294.67	664.467	30.5333	3	2	3	4	2	4	3	1	perfect
1	1	1298.09	390.488	31.4341	2	2	4	1	1	3	4	1	perfect
1	1	1301.35	862.111	30.8571	2	1	3	4	2	1	2	3	perfect
1	1	1304.59	708.659	31.3182	2	4	4	1	1	4	1	3	perfect
1	1	1315.39	1967.79	30.831	3	2	3	4	2	4	3	1	perfect
1	1	1318.51	142.308	31.1795	3	2	2	3	1	1	4	4	perfect
1	1	1317.92	704.747	30.5789	3	4	2	3	2	1	4	3	perfect
1	1	1318.43	712.01	30.5773	4	3	1	2	2	3	4	1	perfect
1	1	1336.97	1990.17	30.7937	3	1	4	2	1	4	4	1	perfect
1	1	1366.79	1976.11	30.8333	3	2	3	2	3	4	1	4	perfect
1	1	1368.17	620.826	30.9884	4	2	1	1	3	4	2	3	perfect
1	1	1374.07	316.058	31.029	2	1	4	3	4	3	2	3	perfect
1	1	1375.52	732.104	31.013	2	4	4	1	1	4	1	3	perfect
1	1	1375.21	741.939	30.8333	3	1	4	2	1	4	4	1	perfect
1	1	1385.34	770.114	30.7714	4	3	1	2	2	3	4	1	perfect
1	1	1403.12	411.662	30.8676	4	3	1	2	2	3	4	1	perfect
1	1	1405.6	430.212	30.6923	4	4	3	3	4	2	1	1	perfect
1	1	1410.71	807.361	30.6389	1	1	4	2	1	3	2	4	perfect
1	1	1412.03	707.924	30.9747	3	2	3	4	2	4	3	1	perfect
1	1	1425.45	606.016	30.8871	3	2	3	4	2	4	3	1	perfect
1	1	1431.91	162.024	30.9878	3	4	3	2	3	2	3	4	perfect
1	1	1434.05	587.16	30.7467	1	2	4	1	4	4	1	3	perfect
1	1	1443.06	110.774	30.9677	3	2	3	4	2	4	3	1	perfect
1	1	1463.5	830.7	30.475	2	1	3	4	2	1	2	3	perfect
1	1	1467.4	809.66	30.6383	1	2	4	1	4	4	1	3	perfect
1	1	1470.02	134.328	30.9688	3	2	3	4	2	4	3	1	perfect
1	1	1473.28	481.841	31	2	4	4	1	1	4	1	3	perfect
1	1	240.254	1390.49	31.1429	2	3	3	4	4	2	3	3	perfect
1	1	244.809	1111.48	31.2407	1	2	4	1	4	4	1	3	perfect
1	1	246.844	1270.11	31.2917	3	3	2	4	3	4	1	2	perfect
1	1	251.859	789.812	31.3281	3	2	3	4	2	4	3	1	perfect
1	1	272.982	1128.74	30.3612	4	3	1	4	4	3	3	4	perfect
1	1	298.74	1182.89	31.4062	3	2	3	4	2	4	3	1	perfect
1	1	299.279	683.064	31.3488	1	2	4	1	4	4	1	3	perfect
1	1	305.727	1250.72	31.3636	3	3	2	4	3	4	1	2	perfect
1	1	326.438	1856.43	31.3333	3	2	4	3	3	2	3	4	perfect
1	1	328.42	1249.62	31.56	4	1	3	4	2	4	1	3	perfect
1	1	329.951	1262.26	31.1066	2	2	1	3	3	4	1	4	perfect
1	1	339.375	1701.71	31.3173	4	2	1	1	3	4	2	3	perfect
1	1	340.211	754.684	31.3947	3	2	3	4	2	4	3	1	perfect
1	1	342.366	1720.21	31.3366	4	3	1	2	2	3	4	1	perfect
1	1	342.92	720.06	31.39	1	2	4	1	4	4	1	3	perfect
1	1	363.177	1748.68	31.2025	4	4	3	1	3	2	3	2	perfect
1	1	364.706	796.314	31.3922	3	3	2	4	3	4	1	2	perfect
1	1	377.977	739.368	30.9655	1	2	4	1	4	4	1	3	perfect
1	1	381.093	1905.3	31.2336	3	3	2	4	3	4	1	2	perfect
1	1	388.589	1614.1	31.5891	3	4	2	4	2	3	3	1	perfect
1	1	391.595	1343.03	31.2973	2	4	3	1	1	2	1	2	perfect
1	1	396.043	986.316	31.6496	1	1	4	2	1	3	2	4	perfect
1	1	396.59	1789.77	31.5246	3	1	3	4	2	2	3	4	perfect
1	1	410.226	1676.75	31.3333	4	4	3	3	4	2	1	1	perfect
1	1	430.716	1507.58	31.1493	3	3	2	4	3	4	1	2	perfect
1	1	440.846	1024.65	31.1099	3	2	3	4	2	4	3	1	perfect
1	1	448.549	644.894	31.3274	3	2	4	3	3	2	3	4	perfect
1	1	456.096	530.191	31.687	3	4	3	3	4	4	2	1	perfect
1	1	456.816	704.849	30.8487	4	2	3	3	2	1	1	2	perfect
1	1	457.914	1685.97	31.3143	1	2	4	1	4	4	1	3	perfect
1	1	459.045	1150.35	30.5522	2	1	3	4	2	1	2	3	perfect
1	1	464.264	589.563	31.1839	4	2	4	3	1	3	2	3	perfect
1	1	470.957	499.464	31.058	3	4	4	2	2	3	1	1	perfect
1	1	484.292	395.5	31.1667	2	4	3	1	1	2	1	2	perfect
1	1	496.444	797.159	31.3651	3	2	4	1	2	3	3	4	perfect
1	1	496.306	1282.2	31.4054	3	4	2	4	2	3	3	1	perfect
1	1	505.092	563.631	31.0615	3	2	3	4	2	4	3	1	perfect
1	1	505.831	1140.96	30.9481	2	1	3	4	2	1	2	3	perfect
1	1	513.095	510.508	31.2381	3	2	3	4	2	4	3	1	perfect
1	1	514.362	387.383	31.3617	3	2	4	1	2	3	3	4	perfect
1	1	517.706	451.971	31.1176	4	2	1	1	3	4	2	3	perfect
1	1	519.393	1485.11	31.5179	1	1	4	2	1	3	2	4	perfect
1	1	525.494	76.6353	31.8	3	3	2	4	3	4	1	2	perfect
1	1	526.149	559.184	31.6228	3	1	4	2	1	4	4	1	perfect
1	1	527.583	674.015	31.2576	1	1	4	2	1	3	2	4	perfect
1	1	534.884	618.696	31.1739	4	3	1	2	2	3	4	1	perfect
1	1	537.531	813.531	31.5841	2	4	4	1	1	4	1	3	perfect
1	1	539.786	357.214	31.4048	2	1	1	2	3	4	4	1	perfect
1	1	539.969	1136.12	31.1146	3	3	2	4	3	4	1	2	perfect
1	1	544.95	1194.37	31.0167	1	3	1	3	2	4	2	4	perfect
1	1	545.218	1208.65	31.5256	2	2	4	1	1	3	4	1	perfect
1	1	546.076	1233.03	30.9367	2	2	4	1	1	3	4	1	perfect
1	1	548.195	1200.16	31.4024	2	2	4	1	1	3	4	1	perfect
1	1	549.843	271.196	31.5098	2	4	4	1	1	4	1	3	perfect
1	1	549.831	1316.63	31.1127	1	2	4	1	4	4	1	3	perfect
1	1	549.594	1870.72	31.6562	2	1	1	2	3	4	4	1	perfect
1	1	552.162	550.118	31.5294	1	2	4	1	4	4	1	3	perfect
1	1	554.278	826.194	31.1806	4	3	1	2	2	3	4	1	perfect
1	1	555.875	275.35	31.375	1	1	4	2	1	3	2	4	perfect
1	1	557.231	1752.75	31.6	3	3	2	4	3	4	1	2	perfect
1	1	564.551	350.855	31.4058	2	1	3	4	2	1	2	3	perfect
1	1	568.659	817.325	31.2857	3	3	2	4	3	4	1	2	perfect
1	1	573.919	726.027	31.4595	1	1	4	2	1	3	2	4	perfect
1	1	577.16	819.44	31.56	2	1	3	4	2	1	2	3	perfect
1	1	578.465	1280.16	31.2093	3	2	3	4	2	4	3	1	perfect
1	1	582.062	805.484	31.5938	2	4	4	1	1	4	1	3	perfect
1	1	584.185	179.204	31	2	4	4	1	1	4	1	3	perfect
1	1	585.628	1064.72	31.0552	3	2	4	3	3	2	3	4	perfect
1	1	592.381	1904.54	30.7836	3	2	3	4	2	4	3	1	perfect
1	1	595.841	1270.93	31.3182	3	2	3	4	2	4	3	1	perfect
1	1	598.53	1275.9	31.241	3	2	3	4	2	4	3	1	perfect
1	1	602.3	70.1	31.4	3	2	3	4	2	4	3	1	perfect
1	1	603.062	232.75	31.2812	3	2	3	4	2	4	3	1	perfect
1	1	606.13	338.5	31.413	2	2	4	1	1	3	4	1	perfect
1	1	606.8	484.236	31.0545	3	2	3	4	2	4	3	1	perfect
1	1	615.652	1667.1	31.2054	3	3	2	4	3	4	1	2	perfect
1	1	618.68	459.312	31.48	4	3	1	2	2	3	4	1	perfect
1	1	620.297	295.838	31.1622	4	3	2	4	1	4	1	3	perfect
1	1	620.514	709.371	31.2857	4	1	3	4	2	4	1	3	perfect
1	1	622.807	1753.27	31.5341	2	4	3	1	1	2	1	2	perfect
1	1	624.032	1122.52	31.3226	3	2	3	4	2	4	3	1	perfect
1	1	626	1411.76	31.5263	3	2	4	1	2	3	3	4	perfect
1	1	629.177	91.6452	31.0968	3	3	2	4	3	4	1	2	perfect
1	1	632.551	1686.37	31.2677	2	2	1	3	3	4	1	4	perfect
1	1	634.515	1635.92	31.2273	2	2	1	3	3	4	1	4	perfect
1	1	636.205	577.241	31.4337	3	2	3	4	2	4	3	1	perfect
1	1	645.321	404.196	31.4643	4	2	1	1	3	4	2	3	perfect
1	1	650.487	1431	31.225	3	2	4	1	2	3	3	4	perfect
1	1	674.108	426.378	31.4865	2	4	4	1	1	4	1	3	perfect
1	1	679.812	1523	31.3438	2	4	4	1	1	4	1	3	perfect
1	1	681.93	690.105	31.2807	3	3	2	4	3	4	1	2	perfect
1	1	690.57	402.477	31.7558	2	3	3	4	4	2	3	3	perfect
1	1	699.667	410.208	31.5	4	2	1	1	3	4	2	3	perfect
1	1	701.658	332.132	31.5789	3	2	3	4	2	4	3	1	perfect
1	1	704.777	1495.25	31.25	2	3	3	4	4	2	3	3	perfect
1	1	720.75	1860.87	31.1618	4	2	3	3	2	1	1	2	perfect
1	1	725.802	514.896	31.217	4	2	3	3	2	1	1	2	perfect
1	1	736.618	1180.74	30.9636	3	3	2	4	3	4	1	2	perfect
1	1	742.378	864.243	31.2973	4	3	2	4	1	4	1	3	perfect
1	1	747.92	1549.85	31.3661	2	1	4	3	4	3	2	3	perfect
1	1	752.071	1591.38	31.5893	1	3	2	3	2	4	4	3	perfect
1	1	752.786	1371.71	31.4286	3	2	4	1	2	3	3	4	perfect
1	1	754.2	663.167	31.4667	2	2	4	1	1	3	4	1	perfect
1	1	756.862	1572.16	31.7586	2	2	1	3	3	4	1	4	perfect
1	1	758.152	883.924	31.0127	3	3	2	4	3	4	1	2	perfect
1	1	763.897	866.046	31.2069	4	1	3	4	2	4	1	3	perfect
1	1	766.147	995.365	31.2821	4	4	3	4	4	1	3	3	perfect
1	1	767.825	741.333	31.381	3	4	3	2	3	2	3	4	perfect
1	1	776.489	683.533	31.6	3	3	2	4	3	4	1	2	perfect
1	1	782.302	867.524	31.1587	3	4	2	4	2	3	3	1	perfect
1	1	784.146	1797.02	31.7416	2	2	4	1	1	3	4	1	perfect
1	1	786.597	1417.9	31.3065	2	3	3	4	4	2	3	3	perfect
1	1	794.302	555.626	31.4173	2	4	3	1	1	2	1	2	perfect
1	1	800.148	1433.15	31.5556	4	1	3	4	2	4	1	3	perfect
1	1	807.289	1352.16	30.9079	4	3	1	2	2	3	4	1	perfect
1	1	808.445	1391.24	31.2182	3	3	2	4	3	4	1	2	perfect
1	1	809.955	1404.18	31.4773	4	2	4	3	1	3	2	3	perfect
1	1	821.69	371.429	31.2381	4	2	3	3	2	1	1	2	perfect
1	1	826.467	664.3	31.5667	2	4	4	1	1	4	1	3	perfect
1	1	826.452	1923.4	31.6905	3	2	2	3	1	1	4	4	perfect
1	1	827.575	911.725	31.425	4	2	3	3	2	1	1	2	perfect
1	1	828.05	1809.65	31.225	1	4	1	3	4	2	4	3	perfect
1	1	829.253	440.205	31.2289	2	4	4	1	1	4	1	3	perfect
1	1	838.302	1256.08	31.4302	3	2	3	4	2	4	3	1	perfect
1	1	842.275	511.627	31.4902	2	4	3	1	1	2	1	2	perfect
1	1	845.913	354.13	31.2174	4	2	3	3	2	1	1	2	perfect
1	1	851.125	609.25	31.3333	3	3	2	4	3	4	1	2	perfect
1	1	854.935	780.761	30.9674	3	4	3	2	3	2	3	4	perfect
1	1	859.811	598.027	31.1081	2	2	4	1	1	3	4	1	perfect
1	1	863.485	100.97	31.1364	3	3	2	4	3	4	1	2	perfect
1	1	866.059	695.176	31.4118	2	1	3	4	2	1	2	3	perfect
1	1	867.52	933.7	31.2	4	2	3	3	2	1	1	2	perfect
1	1	868.653	568.592	31.3061	2	4	3	1	1	2	1	2	perfect
1	1	871.255	502.766	31.5319	3	1	3	4	2	2	3	4	perfect
1	1	873.42	1039.36	30.7778	2	1	1	2	3	4	4	1	perfect
1	1	875	1860.97	31.2527	3	2	4	1	2	3	3	4	perfect
1	1	877.651	162.596	31.422	4	2	3	3	2	1	1	2	perfect
1	1	878.763	1026.21	31.1753	2	2	4	1	1	3	4	1	perfect
1	1	890.541	440.595	31.2973	4	4	2	1	1	3	4	1	perfect
1	1	908.716	544.603	31.2241	4	3	2	4	1	4	1	3	perfect
1	1	937.398	417.831	30.759	4	1	2	1	4	3	3	2	perfect
1	1	938.316	279.868	31.4211	2	2	4	1	1	3	4	1	perfect
1	1	938.328	702.293	31.3621	3	4	3	2	3	2	3	4	perfect
1	1	951.864	388.424	31.678	3	4	2	4	2	3	3	1	perfect
1	1	956.225	606.25	31.2	2	1	3	4	2	1	2	3	perfect
1	1	960.59	834.219	31.2762	3	4	4	2	2	3	1	1	perfect
1	1	966.957	658.17	31.3617	3	4	2	4	2	3	3	1	perfect
1	1	979.707	608.448	31.1379	3	2	4	1	2	3	3	4	perfect
1	1	981.688	585.638	31.025	3	2	4	1	2	3	3	4	perfect
1	1	989.649	1538.29	31.1716	2	2	4	3	1	3	3	2	perfect
1	1	1002.69	458.27	31.3391	4	4	2	1	1	3	4	1	perfect
1	1	1013.96	700.263	30.9211	2	2	4	1	1	3	4	1	perfect
1	1	1013.78	1716.12	31.029	3	2	3	4	2	4	3	1	perfect
1	1	1015.97	1658.25	31.4375	3	2	3	4	2	4	3	1	perfect
1	1	1033.57	1954.25	31.3134	4	4	3	4	4	1	3	3	perfect
1	1	1034.15	1590.88	31.1591	3	2	3	4	2	4	3	1	perfect
1	1	1034.47	1929.59	31.3108	4	4	3	3	4	2	1	1	perfect
1	1	1043.28	1508.6	31.209	1	4	1	3	4	2	4	3	perfect
1	1	1058.34	502.451	31.6338	3	2	3	4	2	4	3	1	perfect
1	1	1065.69	1644.29	31.1224	4	3	2	4	1	4	1	3	perfect
1	1	1069.19	445.459	31.2432	2	2	1	3	3	4	1	4	perfect
1	1	1073.49	1619.4	31	3	2	3	4	2	4	3	1	perfect
1	1	1077.5	285.64	31.2544	1	2	4	1	4	4	1	3	perfect
1	1	1081.47	510.027	31.1892	3	2	4	1	2	3	3	4	perfect
1	1	1085.11	796.636	31.5227	3	3	2	4	3	4	1	2	perfect
1	1	1085.91	853.591	31.1818	2	1	3	3	4	1	4	2	perfect
1	1	1085.67	928.867	31.4	4	1	4	3	3	2	2	1	perfect
1	1	1088.91	441.914	31.6857	3	2	3	4	2	4	3	1	perfect
1	1	1091.32	1759.59	31.4348	4	4	1	4	1	1	4	1	perfect
1	1	1092.32	1636.9	31.274	3	2	3	4	2	4	3	1	perfect
1	1	1100.64	820.447	31.1748	4	1	2	1	4	3	3	2	perfect
1	1	1109.12	425.131	31.1071	4	2	3	3	2	1	1	2	perfect
1	1	1112.31	136.778	31.2963	3	3	4	2	1	4	3	4	perfect
1	1	1114.88	201.833	31.381	3	3	4	2	1	4	3	4	perfect
1	1	1118.61	898.653	30.9796	2	3	3	4	4	2	3	3	perfect
1	1	1136.26	135.244	31.0233	3	2	4	3	3	2	3	4	perfect
1	1	1137.73	839.591	31.5	2	3	3	4	4	2	3	3	perfect
1	1	1138.57	258.181	30.9398	4	4	3	1	3	2	3	2	perfect
1	1	1142.11	868.25	30.8194	1	2	4	1	4	4	1	3	perfect
1	1	1147.16	934.544	30.6484	2	1	1	2	3	4	4	1	perfect
1	1	1147.41	1827.14	31.7143	2	4	4	1	1	4	1	3	perfect
1	1	1151.28	1873.11	31.7609	2	1	3	4	2	1	2	3	perfect
1	1	1158.58	125.442	31.4186	3	2	3	4	2	4	3	1	perfect
1	1	1158.91	962.031	31.3438	2	4	4	1	1	4	1	3	perfect
1	1	1169.35	963.806	31.1935	4	4	3	3	4	2	1	1	perfect
1	1	1170.15	861.603	31.0441	2	1	1	4	2	3	1	4	perfect
1	1	1170.78	513.5	31.4722	3	1	4	2	1	4	4	1	perfect
1	1	1181.07	1979.85	31.7179	3	4	3	3	4	4	2	1	perfect
1	1	1196.33	443.603	31.3016	2	1	3	4	2	1	2	3	perfect
1	1	1196.77	958.593	31.1102	1	2	4	1	4	4	1	3	perfect
1	1	1197.29	506.19	31.4684	1	3	1	3	2	4	2	4	perfect
1	1	1196.62	1863.16	31.027	2	2	1	3	3	4	1	4	perfect
1	1	1199.84	596.622	31.4324	4	3	1	2	2	3	4	1	perfect
1	1	1201.03	135.69	31.4483	2	1	1	2	3	4	4	1	perfect
1	1	1201.71	756.13	31.45	2	2	4	1	1	3	4	1	perfect
1	1	1204.49	333.241	31.2658	2	1	3	4	2	1	2	3	perfect
1	1	1205.85	1850.2	31.1463	3	3	2	4	3	4	1	2	perfect
1	1	1214.4	528.736	31.4151	2	4	4	1	1	4	1	3	perfect
1	1	1215.39	149.68	31.3067	4	2	3	3	2	1	1	2	perfect
1	1	1222.44	887.5	31.48	2	4	4	1	1	4	1	3	perfect
1	1	1222.36	929.528	31.25	3	2	4	1	2	3	3	4	perfect
1	1	1226.99	379.58	31.2099	2	2	1	3	3	4	1	4	perfect
1	1	1240.81	542.032	31.4839	2	2	4	1	1	3	4	1	perfect
1	1	1248.26	121.413	31.5435	2	2	1	3	3	4	1	4	perfect
1	1	1266.16	416.075	31.1875	3	2	4	3	3	2	3	4	perfect
1	1	1267.16	1910.29	31.3226	4	2	3	3	2	1	1	2	perfect
1	1	1285.46	642.973	31.3514	3	2	3	4	2	4	3	1	perfect
1	1	1297	1947.95	31.4865	4	2	1	1	3	4	2	3	perfect
1	1	1316.23	1937.35	31.3186	4	2	3	3	2	1	1	2	perfect
1	1	1320.98	695.476	31.439	2	4	3	4	4	3	1	3	perfect
1	1	1363.47	550.211	31.4386	3	2	3	4	2	4	3	1	perfect
1	1	1364.85	273.557	31.2951	4	1	3	4	2	4	1	3	perfect
1	1	1368.33	710.133	31.2651	2	4	4	1	1	4	1	3	perfect
1	1	1380.8	746.65	31.325	4	3	2	4	1	4	1	3	perfect
1	1	1383.68	842.826	31.2899	1	2	4	1	4	4	1	3	perfect
1	1	1383.98	1977.44	31.3556	4	3	1	2	2	3	4	1	perfect
1	1	1391.27	284.79	31.1605	1	1	4	2	1	3	2	4	perfect
1	1	1414.98	535.908	31.0345	4	3	1	2	2	3	4	1	perfect
1	1	1418.28	701.36	31.54	3	2	3	4	2	4	3	1	perfect
1	1	1430.4	490.744	31.3256	4	3	1	2	2	3	4	1	perfect
1	1	1432.28	172.8	31.3	4	4	3	1	3	2	3	2	perfect
1	1	1448.74	483.333	31.1538	2	2	4	1	1	3	4	1	perfect
1	1	1450.19	741.448	31.5821	2	2	1	3	3	4	1	4	perfect
1	1	1452.89	177.4	31.4571	4	1	2	1	4	3	3	2	perfect
1	1	1456	528.351	31.1486	2	1	1	2	3	4	4	1	perfect
1	1	1470.89	512.816	31.4737	4	4	3	3	4	2	1	1	perfect
1	1	148.696	1819.03	31.7283	2	1	3	4	2	1	2	3	perfect
1	1	241.858	977.292	31.6981	2	2	4	1	1	3	4	1	perfect
1	1	246.092	961.385	31.4769	4	1	3	4	2	4	1	3	perfect
1	1	246.605	1275.84	31.6914	4	3	1	2	2	3	4	1	perfect
1	1	258.036	586.94	31.9048	3	4	3	3	4	4	2	1	perfect
1	1	266.468	1515.92	31.8871	3	3	2	4	3	4	1	2	perfect
1	1	273.644	1383.89	31.6437	4	2	4	3	1	3	2	3	perfect
1	1	286.558	773.64	31.6628	2	1	3	4	2	1	2	3	perfect
1	1	290.977	897.057	32.0115	3	2	3	4	2	4	3	1	perfect
1	1	302.739	1444.14	31.6023	2	1	3	4	2	1	2	3	perfect
1	1	331.267	1171.97	31.3111	2	2	1	3	3	4	1	4	perfect
1	1	338.552	1005.74	31.8103	2	2	4	1	1	3	4	1	perfect
1	1	357.577	1413.81	31.6346	2	4	4	1	1	4	1	3	perfect
1	1	359.146	816.748	31.6699	3	4	3	3	4	4	2	1	perfect
1	1	365.528	966.889	31.8472	1	1	4	2	1	3	2	4	perfect
1	1	366.649	1704.22	31.9459	2	4	4	1	1	4	1	3	perfect
1	1	366.02	1784.44	32.451	2	1	1	2	3	4	4	1	perfect
1	1	370.797	1058.62	31.7568	2	2	4	1	1	3	4	1	perfect
1	1	376.01	1769.67	31.7755	3	2	4	1	2	3	3	4	perfect
1	1	384.623	1756.38	31.8689	2	4	4	1	1	4	1	3	perfect
1	1	388.622	680.486	31.6216	3	2	3	4	2	4	3	1	perfect
1	1	389.991	1916.41	31.9717	3	3	2	4	3	4	1	2	perfect
1	1	396.864	1620.84	31.5	2	1	3	4	2	1	2	3	perfect
1	1	404.594	1005.77	31.6444	2	1	3	4	2	1	2	3	perfect
1	1	404.051	1782.37	31.8136	3	3	2	4	3	4	1	2	perfect
1	1	421.738	1404.6	31.8571	3	4	3	2	3	2	3	4	perfect
1	1	435.688	861.656	31.625	3	4	3	3	4	4	2	1	perfect
1	1	438.687	1442.03	31.7652	2	1	3	4	2	1	2	3	perfect
1	1	442.467	1529.07	31.7333	3	2	3	4	2	4	3	1	perfect
1	1	445.663	779.816	31.7041	2	4	4	1	1	4	1	3	perfect
1	1	450.187	1798.68	31.5733	3	2	3	4	2	4	3	1	perfect
1	1	451.647	465.912	31.9412	1	1	4	2	1	3	2	4	perfect
1	1	461.032	911.074	31.6383	1	3	2	3	2	4	4	3	perfect
1	1	461.58	1817.22	32.06	4	3	2	4	1	4	1	3	perfect
1	1	461.75	630.726	31.8214	4	3	2	4	1	4	1	3	perfect
1	1	464.909	298.818	31.9636	4	2	3	3	2	1	1	2	perfect
1	1	468.74	1860.86	31.3307	3	4	2	4	2	3	3	1	perfect
1	1	472.419	1479.97	31.7838	4	3	1	4	3	2	2	3	perfect
1	1	474.451	274.704	31.831	1	1	4	2	1	3	2	4	perfect
1	1	474.757	999.135	31.5135	3	4	4	2	2	3	1	1	perfect
1	1	479.929	351.982	32	2	1	3	4	2	1	2	3	perfect
1	1	479.529	671.882	31.6078	2	1	4	3	4	3	2	3	perfect
1	1	482.446	602.966	31.4257	4	3	1	2	2	3	4	1	perfect
1	1	484.984	248.476	31.9048	2	1	1	2	3	4	4	1	perfect
1	1	487.106	1806.43	31.9362	4	4	3	1	3	2	3	2	perfect
1	1	487.849	1020.05	31.746	2	2	1	3	3	4	1	4	perfect
1	1	496.956	615.735	31.5735	2	2	1	3	3	4	1	4	perfect
1	1	496.613	1952.55	31.8387	4	2	3	3	2	1	1	2	perfect
1	1	499.71	1184.76	31.269	3	3	2	4	3	4	1	2	perfect
1	1	507.081	507.419	31.8243	3	2	3	4	2	4	3	1	perfect
1	1	509.756	1205.78	31.561	2	2	4	1	1	3	4	1	perfect
1	1	518.85	606.225	31.725	3	4	3	3	4	4	2	1	perfect
1	1	524.707	1214.54	31.561	3	3	2	4	3	4	1	2	perfect
1	1	525.458	1293.14	31.4953	4	3	1	3	4	2	1	4	perfect
1	1	540.667	129.538	31.6923	2	4	4	1	1	4	1	3	perfect
1	1	540.899	1072.71	32.029	1	4	1	3	4	2	4	3	perfect
1	1	550.91	1901.65	31.7949	2	3	3	4	4	2	3	3	perfect
1	1	551.846	1830.46	31.7308	3	1	4	2	1	4	4	1	perfect
1	1	553.033	1419.94	31.6111	1	4	1	3	4	3	2	2	perfect
1	1	555	1250.84	31.5484	3	2	4	1	2	3	3	4	perfect
1	1	557.915	1280.39	31.378	2	2	4	1	1	3	4	1	perfect
1	1	571.013	927.684	31.8553	3	1	4	2	1	4	4	1	perfect
1	1	570.644	1903.74	32.1233	3	4	2	3	2	1	4	3	perfect
1	1	574.548	340.935	31.6129	2	1	3	4	2	1	2	3	perfect
1	1	579.324	489.973	30.8378	3	4	3	2	3	2	3	4	perfect
1	1	594.177	1231.65	31.5538	2	1	1	2	3	4	4	1	perfect
1	1	595.577	565.241	31.927	2	1	3	3	4	1	4	2	perfect
1	1	595.421	1696.76	31.8421	2	2	1	3	3	4	1	4	perfect
1	1	601.232	657.507	31.6667	4	2	3	3	2	1	1	2	perfect
1	1	605.544	1476.23	31.7468	2	4	4	1	1	4	1	3	perfect
1	1	605.968	1786.59	31.2698	1	1	4	2	1	3	2	4	perfect
1	1	609.579	398.5	31.7368	2	4	4	1	1	4	1	3	perfect
1	1	614.448	1899.98	31.7414	3	2	3	4	2	4	3	1	perfect
1	1	617.162	1498.78	31.8919	4	3	1	2	2	3	4	1	perfect
1	1	618.885	1871.85	31.4262	2	4	3	4	4	3	1	3	perfect
1	1	627.095	1728.21	31.6429	2	2	1	3	3	4	1	4	perfect
1	1	627.61	1327.25	31.46	3	2	3	4	2	4	3	1	perfect
1	1	629.378	859.444	31.7556	3	2	3	4	2	4	3	1	perfect
1	1	635.759	1586.85	31.7595	2	4	4	1	1	4	1	3	perfect
1	1	637.986	527.986	31.8649	1	2	4	1	4	4	1	3	perfect
1	1	639.2	1459.53	31.8	4	3	1	2	2	3	4	1	perfect
1	1	644.141	1507.75	31.8594	4	4	3	1	3	2	3	2	perfect
1	1	644.919	300.216	31.7838	2	1	2	1	2	3	4	3	perfect
1	1	646.884	440	31.5814	2	4	4	1	1	4	1	3	perfect
1	1	660.021	462.292	32.0104	3	2	3	4	2	4	3	1	perfect
1	1	659.765	1774.47	32.0441	3	2	3	4	2	4	3	1	perfect
1	1	663.977	923.182	31.625	3	2	3	4	2	4	3	1	perfect
1	1	666.74	1849.7	31.42	2	1	3	4	2	1	2	3	perfect
1	1	668.298	628.595	31.2857	2	1	3	4	2	1	2	3	perfect
1	1	680.713	720.345	31.8736	3	2	3	4	2	4	3	1	perfect
1	1	684.731	1300.64	31.9744	3	2	3	4	2	4	3	1	perfect
1	1	687.885	352.231	31.5385	3	2	3	4	2	4	3	1	perfect
1	1	692.135	738.189	31.5405	3	2	4	3	3	1	4	2	perfect
1	1	692.327	883.918	31.5306	2	1	2	1	2	3	4	3	perfect
1	1	699.3	459.5	31.625	2	2	4	1	1	3	4	1	perfect
1	1	703.043	607.681	31.9565	2	1	1	2	3	4	4	1	perfect
1	1	706.581	1092.53	31.4651	2	4	4	1	1	4	1	3	perfect
1	1	710.61	642.049	31.4878	2	4	3	1	1	2	1	2	perfect
1	1	719.893	675.787	31.9333	3	3	2	4	3	4	1	2	perfect
1	1	725.283	913.943	32	1	1	4	2	1	3	2	4	perfect
1	1	725.012	1332.16	31.814	4	3	1	2	2	3	4	1	perfect
1	1	732.682	1344.86	31.4773	4	3	1	2	2	3	4	1	perfect
1	1	746.473	1305.93	32.0364	3	2	3	4	2	4	3	1	perfect
1	1	753.942	1109.93	31.5041	4	4	3	3	4	2	1	1	perfect
1	1	757.462	826.897	31.7692	1	3	1	3	2	4	2	4	perfect
1	1	760.79	1443.97	31.419	4	3	1	2	2	3	4	1	perfect
1	1	762.844	855.109	31.7656	2	2	1	3	3	4	1	4	perfect
1	1	763.14	1538.53	31.807	3	3	2	4	3	4	1	2	perfect
1	1	763.84	1875.56	32.0533	2	1	3	4	2	1	2	3	perfect
1	1	802.181	1188.67	31.8193	3	4	3	3	4	4	2	1	perfect
1	1	802.689	1069.83	31.4242	4	3	1	2	2	3	4	1	perfect
1	1	816.205	1041.84	31.4658	4	3	1	2	2	3	4	1	perfect
1	1	818.567	388.667	31.9333	2	4	4	1	1	4	1	3	perfect
1	1	832.811	610.865	31.5405	3	1	4	2	1	4	4	1	perfect
1	1	837.19	1336.86	31.7483	2	1	1	2	3	4	4	1	perfect
1	1	843.75	114.475	31.725	2	1	3	4	2	1	2	3	perfect
1	1	853.216	967.527	31.6081	3	3	2	4	3	4	1	2	perfect
1	1	857.721	1126.84	31.918	1	2	4	1	4	4	1	3	perfect
1	1	859.75	669.661	32.125	2	1	1	2	3	4	4	1	perfect
1	1	872.446	1051.6	31.8077	3	2	2	3	1	1	4	4	perfect
1	1	886.433	579.254	31.6119	2	1	3	4	2	1	2	3	perfect
1	1	898.642	1212	31.1975	3	3	2	4	3	4	1	2	perfect
1	1	928.986	1021.58	31.375	3	3	2	4	3	4	1	2	perfect
1	1	934.357	560.548	32.0783	3	2	2	1	3	2	4	3	perfect
1	1	932.645	965.375	31.4276	4	4	2	1	1	3	4	1	perfect
1	1	933.385	1126.95	32.022	3	4	3	3	4	4	2	1	perfect
1	1	939.662	891.69	31.0141	2	2	1	3	3	4	1	4	perfect
1	1	942.8	1107.89	31.6286	2	2	4	1	1	3	4	1	perfect
1	1	946.755	618.224	31.4898	2	4	3	1	1	2	1	2	perfect
1	1	956.409	275.705	32.1364	2	2	1	3	3	4	1	4	perfect
1	1	957.625	1543.38	31.8125	1	4	1	3	4	3	2	2	perfect
1	1	960.022	1579.81	31.8791	2	2	1	3	3	4	1	4	perfect
1	1	966.739	180.63	31.6957	4	4	3	3	4	2	1	1	perfect
1	1	966.809	1606.37	31.809	2	2	4	1	1	3	4	1	perfect
1	1	981.206	748.353	31.5882	1	2	4	1	4	4	1	3	perfect
1	1	984.904	393.962	31.6346	4	3	2	4	1	4	1	3	perfect
1	1	985.667	401.823	31.7917	4	3	2	4	1	4	1	3	perfect
1	1	985.446	490.393	31.9107	1	4	2	3	3	1	2	4	perfect
1	1	996.131	568.929	31.9405	1	2	4	1	4	4	1	3	perfect
1	1	997.216	1636.16	31.9865	3	2	3	4	2	4	3	1	perfect
1	1	1001.47	271.827	31.8	2	4	4	1	1	4	1	3	perfect
1	1	1003.4	1706.31	31.8933	2	4	4	1	1	4	1	3	perfect
1	1	1013.48	1570.39	31.5246	3	3	2	4	3	4	1	2	perfect
1	1	1024.04	462.613	31.6882	3	4	3	3	4	4	2	1	perfect
1	1	1046.68	300.013	31.6447	2	2	4	1	1	3	4	1	perfect
1	1	1050.12	409.294	31.8824	2	1	3	4	2	1	2	3	perfect
1	1	1052.31	547.06	31.9403	3	2	4	1	2	3	3	4	perfect
1	1	1061.43	451.176	31.8824	2	2	1	3	3	4	1	4	perfect
1	1	1061.84	1699.86	31.7353	2	3	2	2	3	1	4	1	perfect
1	1	1070.26	895.267	31.5698	3	2	3	4	2	4	3	1	perfect
1	1	1073.45	463	31.8421	2	2	4	1	1	3	4	1	perfect
1	1	1076.94	952.258	31.6452	4	4	3	4	4	1	3	3	perfect
1	1	1083.89	310.714	31.9143	3	3	2	4	3	4	1	2	perfect
1	1	1091.85	813.705	31.7048	1	2	4	1	4	4	1	3	perfect
1	1	1104.18	1926.42	31.7105	2	4	4	1	1	4	1	3	perfect
1	1	1105.14	1836.09	31.6308	3	2	4	3	3	2	3	4	perfect
1	1	1116.28	218.766	32.0781	2	2	1	3	3	4	1	4	perfect
1	1	1128.32	202.831	31.7966	2	2	1	3	3	4	1	4	perfect
1	1	1132.8	1791.8	31.4783	4	2	3	3	2	1	1	2	perfect
1	1	1150.85	950.303	31.618	2	4	4	1	1	4	1	3	perfect
1	1	1159.2	794.033	31.8	4	2	1	1	3	4	2	3	perfect
1	1	1165.03	910.221	31.3077	3	4	3	2	3	2	3	4	perfect
1	1	1169.19	1967.74	31.6286	3	2	3	4	2	4	3	1	perfect
1	1	1170.1	409.825	31.746	3	3	2	4	3	4	1	2	perfect
1	1	1169.78	1962.78	31.7347	3	2	3	4	2	4	3	1	perfect
1	1	1172.02	831.367	31.9833	4	3	1	2	2	3	4	1	perfect
1	1	1173.59	929.045	31.8929	2	4	4	1	1	4	1	3	perfect
1	1	1183.28	167.963	32	3	3	2	4	3	4	1	2	perfect
1	1	1185.65	550.883	31.6833	2	2	4	1	1	3	4	1	perfect
1	1	1198.74	778.211	31.6316	2	4	4	1	1	4	1	3	perfect
1	1	1203.68	825.409	31.7273	3	3	2	4	3	4	1	2	perfect
1	1	1214.14	633.833	31.6944	3	4	2	4	2	3	3	1	perfect
1	1	1220.05	246.143	32.1548	2	2	1	3	3	4	1	4	perfect
1	1	1229.61	678.836	31.6866	4	2	3	3	2	1	1	2	perfect
1	1	1245	815.132	31.6579	2	1	1	2	3	4	4	1	perfect
1	1	1246.61	523.741	31.7778	3	1	4	2	1	4	4	1	perfect
1	1	1248.49	391	31.6829	2	4	3	1	1	2	1	2	perfect
1	1	1251.1	696.833	31.8	2	2	4	1	1	3	4	1	perfect
1	1	1256.84	1921.5	31.725	2	2	1	3	3	4	1	4	perfect
1	1	1258.78	1917.12	31.9756	4	3	2	4	1	4	1	3	perfect
1	1	1274.42	389.6	31.875	2	4	4	1	1	4	1	3	perfect
1	1	1281.5	319.733	31.7333	3	4	2	4	2	3	3	1	perfect
1	1	1294.77	591.226	32.4286	2	1	3	3	4	1	4	2	perfect
1	1	1330.09	608.771	31.8286	3	2	3	4	2	4	3	1	perfect
1	1	1341.17	252.215	31.8308	3	3	2	4	3	4	1	2	perfect
1	1	1344.75	761.918	31.5738	3	3	2	4	3	4	1	2	perfect
1	1	1385.56	542.646	31.7342	3	2	3	4	2	4	3	1	perfect
1	1	1386.8	627.221	31.6512	3	2	2	1	3	2	4	3	perfect
1	1	1391.12	464.096	31.6438	4	1	3	4	2	4	1	3	perfect
1	1	1395.81	506.757	31.7838	2	4	4	1	1	4	1	3	perfect
1	1	1397.52	660.19	31.5873	3	2	3	4	2	4	3	1	perfect
1	1	1420.89	186.791	32.1319	3	3	2	4	3	4	1	2	perfect
[truncated: 92,182 more rows]

[truncated: 5 more sheets: Supplementary Table S11, Supplementary Table S12, Supplementary Table S13, Supplementary Table S14, Supplementary Table S15]
